# Supplementary material for: Genetic profiling of fatty acid desaturase polymorphisms identifies patients who may benefit from high-dose omega-3 fatty acids in cardiac remodeling after acute myocardial infarction—Post-hoc analysis from the OMEGA-REMODEL randomized controlled trial
Source: PLoS One. 2019 Sep 18;14(9):e0222061. doi: 10.1371/journal.pone.0222061 (PMC6750606; doi:10.1371/journal.pone.0222061)
Supplement: S1 Dataset — (XLSX) [file pone.0222061.s004.xlsx]

## Sheet: SHEET1
Server_ID	id	type	site_id	patient_id	dx_code	protocol_num	age	year	death_duration	is_spins	female	race	race_emr	ethnicity	language	patient_year	ecg_studies_ct	protocol_enrollments	htm	hte	wtm	wte	bsam	bsae	ami_admit	in_pt	ref_reason	indication1	indication2	indication3	diagnosis	rhythm	gating	symptom	detail	typical_angina	exertion_emotion	relieved_resting_ntg	mri_indication_auc1_1	mri_indication_auc1_2	diagnosis_2	ss_abnecg	ss_arrhythmia	ss_asymptomatic	ss_chestpain	ss_dyspnea	ss_edema	ss_orthopnea	ss_palpitations
1	3193	MriStudy	1	2684	Coronary Artery Disease	["Fish Oil RO1"]	61.44	2008		No	0					1947	0		1.78	70	94.22	208	2.12	3290.64	1	0	NIH RO1	Myocardial viability - rest			Coronary Artery Disease	Atrial fibrillation	VECG	Asymptomatic	R01KWONG							0	0	1	0	0	0	0	0
1	3218	MriStudy	1	2709	Research		49.25	2008		No	0					1959	0		1.7	67	94.68	209	2.058	3189.89	1	0	R01 Research patient	Myocardial Infarction	Research		Coronary Artery Disease	Normal sinus rhythm	VECG	Asymptomatic	R01KWONG							0	0	1	0	0	0	0	0
1	3398	MriStudy	1	2875	Research Volunteer		65.7	2008		No	0					1943	0		1.69	66.5	72.48	160	1.829	2834.94	1	0	Recent Myocardial Infarction	Myocardial viability - rest	Research		Research	Normal sinus rhythm	VECG	Asymptomatic	R01KWONG							0	0	1	0	0	0	0	0
1	3363	MriStudy	1	2866	Research Volunteer	["Fish Oil RO1"]	70.83	2008		No	1					1937	0		1.57	62	48.02	106	1.46	2255.25	1	0	Research	Myocardial viability - rest	Research		Research Volunteer	Normal sinus rhythm	VECG	Asymptomatic	R01KWONG							0	0	1	0	0	0	0	0
1	3401	MriStudy	1	2876	Research		45.92	2008		No	0					1962	0		1.91	75	97.85	216	2.27	3518.49	1	0	Recent Anterior myocardial infarction for research study	Myocardial viability - rest			Coronary Artery Disease	Normal sinus rhythm	VECG	Chest Pain	R01KWONG							0	0	0	1	0	0	0	0
1	10504	MriStudy	1	8127	Research		53.73	2008		No	0					1955	0										not scanned due to claustrophobia	Congenital - Other							R01KWONG							0	0	0	0	0	0	0	0
1	3443	MriStudy	1	2909	Research		45.43	2008		No	1					1963	0		1.57	62	72.48	160	1.734	2687.7	1	0	Post STEMI	Myocardial viability - rest			Coronary Artery Disease	Normal sinus rhythm	VECG	Asymptomatic	R01KWONG							0	0	1	0	0	0	0	0
1	3480	MriStudy	1	2941	Research		47.98	2008		No	0					1960	0		1.83	72	88.34	195	2.107	3265.84	0	0		Myocardial viability - rest			Research	Normal sinus rhythm	VECG	Asymptomatic	R01KWONG							0	0	1	0	0	0	0	0
1	3612	MriStudy	1	3056	Research		56.63	2008		No	1					1952	0		1.73	68	74.75	165	1.885	2921.74	1	0	Inferior STEMI, NIH RO1	Research			Coronary Artery Disease	Normal sinus rhythm	VECG	Asymptomatic	R01KWONG							0	0	1	0	0	0	0	0
1	3615	MriStudy	1	3059	Coronary Artery Disease	["Fish Oil RO1"]	66.52	2008		No	1					1942	0		1.63	64	70.67	156	1.76	2731.09	0	0		Research			Coronary Artery Disease	Normal sinus rhythm	VECG	Asymptomatic	R01KWONG							0	0	1	0	0	0	0	0
1	3676	MriStudy	1	3108	Coronary Artery Disease	["Fish Oil RO1"]	71.41	2009	2.28	No	0					1937	0		1.8	71	90.6	200	2.11	3262.74	0	0	STEMI	Myocardial Infarction			Coronary Artery Disease	Normal sinus rhythm	VECG	Asymptomatic	R01KWONG							0	0	1	0	0	0	0	0
1	3648	MriStudy	1	3086	Coronary Artery Disease	["Fish Oil RO1"]	64.38	2008		No	0					1944	0		1.93	76	110.98	245	2.41	3740.14	1	0	Recent inferolateral STEMI, NIH RO1 Study	Research			Coronary Artery Disease	Normal sinus rhythm	VECG	Asymptomatic	R01KWONG							0	0	1	0	0	0	0	0
1	3701	MriStudy	1	3129	Research		67.13	2009		No	0					1941	1		1.8	71	97.39	215	2.17	3363.49	0	0	Anterior STEMI Research	Research			Research	Normal sinus rhythm	Pulse Oximeter	Asymptomatic	R01KWONG							0	0	1	0	0	0	0	0
1	3687	MriStudy	1	3062	Research	["Fish Oil RO1"]	73.33	2008		No	0					1935	1		1.88	74	79.03	174.46	2.05	3177.49	1	0	STEMI Research	Research			Research	Normal sinus rhythm	VECG	Asymptomatic	R01KWONG							0	0	1	0	0	0	0	0
1	3654	MriStudy	1	3091	Research		59.47	2008		No	0					1949	0		1.75	69	80.18	177	1.958	3034.89	1	0	Research-Recent MI	Research			Coronary Artery Disease	Normal sinus rhythm	VECG	Asymptomatic	R01KWONG							0	0	1	0	0	0	0	0
1	3663	MriStudy	1	3098	Research		61.81	2008		No	1					1947	1		1.65	65	55.72	123	1.607	2490.84	1	0	Recent Lateral STEMI. NIH RO1	Myocardial Infarction			Coronary Artery Disease	Normal sinus rhythm	Pulse Oximeter	Asymptomatic	R01KWONG							0	0	1	0	0	0	0	0
1	3639	MriStudy	1	3078	Research		59.83	2008		No	0					1949	0		1.65	65	58.89	130	1.646	2551.29	1	0	Viability, Anterior STEMI	Research			Coronary Artery Disease	Normal sinus rhythm	VECG	Asymptomatic	R01KWONG							0	0	1	0	0	0	0	0
1	3691	MriStudy	1	3120	Research		53.45	2009		No	0					1955	1		1.8	71	80.18	177	1.998	3096.89	1	0	Anterior STEMI	Research			Research	Normal sinus rhythm	VECG	Asymptomatic	R01KWONG							0	0	1	0	0	0	0	0
1	3678	MriStudy	1	3110	Research	["Fish Oil RO1"]	66.7	2009		No	1					1942	1		1.65	65	75.65	167	1.83	2836.49	1	0	Research	Myocardial Infarction			Research	Normal sinus rhythm	VECG	Dyspnea	R01KWONG							0	0	0	0	1	0	0	0
1	3696	MriStudy	1	3124	Research		51.39	2009		No	0					1957	2		1.7	67	77.01	170	1.885	2921.74	1	0	Research-recent MI	Myocardial Infarction			Research	Normal sinus rhythm w/ ++ premature atrial contraction	VECG		R01KWONG							0	0	0	0	0	0	0	0
1	3666	MriStudy	1	3101	Coronary Artery Disease	["Fish Oil RO1"]	43.14	2009		No	1					1965	0		1.6	63	58.89	130	1.61	2493.95	0	0	45 year old female presented with NonSTEMI on 12/23/08. Coronary angiogram revealed small OM1occlusion. Cardiac MRI to asses for viability	Myocardial viability - rest	LV and RV size/function		Coronary Artery Disease	Normal sinus rhythm	VECG	Chest Pain	R01KWONG							0	0	0	1	0	0	0	0
1	3716	MriStudy	1	3104	Research		45.97	2009		No	0	White		Not Hispanic or Latin		1963	1		1.8	71	124.58	275	2.41	3735.49	1	0	NIH RO1 STEMI	Research			Research	Normal sinus rhythm	VECG	Asymptomatic	R01KWONG							0	0	1	0	0	0	0	0
1	3732	MriStudy	1	3152	Research		60.32	2009		No	1					1948	1		1.73	68	61.16	135	1.731	2683.04	1	0	NIH RO1 Research	Research			Research	Normal sinus rhythm	VECG	Asymptomatic	R01KWONG							0	0	1	0	0	0	0	0
1	3804	MriStudy	1	3202	Research		63.46	2009	1.95	No	0					1945	0		1.8	71.95	91	200.2	2.109	3268.94	1	0	Four Weeks Post STEMI	Research			Coronary Artery Disease	Normal sinus rhythm	VECG	Asymptomatic	R01KWONG							0	0	1	0	0	0	0	0
1	3782	MriStudy	1	3188	Research		33.85	2009		No	0					1975	0		1.78	70	97.4	215	2.153	3337.14	1	0	2 weeks post Inferior MI	Research			Research	Normal sinus rhythm	VECG	Asymptomatic	R01KWONG							0	0	1	0	0	0	0	0
1	3853	MriStudy	1	3244	Research	["Fish Oil RO1"]	54.82	2009		No	0					1954	1		1.75	69	86.07	190	2.02	3127.89	1	0	NIH RO1 research	Research			Research	Normal sinus rhythm	VECG	Asymptomatic	R01KWONG							0	0	1	0	0	0	0	0
1	3896	MriStudy	1	3279	Coronary Artery Disease	["Fish Oil RO1"]	59.75	2009		No	0					1949	0		1.74	68.5	72.48	160	1.87	2895.39	1	0	Recent MI	Myocardial viability - rest	Research	Myocardial Infarction	Coronary Artery Disease	Normal sinus rhythm	VECG	Asymptomatic	R01KWONG							0	0	1	0	0	0	0	0
1	3810	MriStudy	1	3206	Research	["Fish Oil RO1"]	71.12	2009		No	1					1938	0		1.57	62	56.63	125	1.56	2419.54	1	0	NIH RO1 research	Research			Research	Normal sinus rhythm	VECG	Asymptomatic	R01KWONG							0	0	1	0	0	0	0	0
1	3878	MriStudy	1	3263	Research		65.46	2009		No	1					1943	0		1.6	63	86.07	190	1.891	2931.04	1	0	NIH RO1 Research	Research			Research	Normal sinus rhythm	VECG	Asymptomatic	R01KWONG							0	0	1	0	0	0	0	0
1	3858	MriStudy	1	3248	Research		69.94	2009		No	0					1939	1		1.65	65	88.34	195	1.955	3030.24	1	1	NIH RO1 research post STEMI at 4 weeks	Research			Research	Normal sinus rhythm	VECG	Asymptomatic	R01KWONG							0	0	1	0	0	0	0	0
1	3806	MriStudy	1	3203	Research		65.62	2009		No	0					1943	1		1.8	71	79.28	175	1.989	3082.94	1	1	NIH RO1 Research	Research			Research	Normal sinus rhythm	VECG	Asymptomatic	R01KWONG							0	0	1	0	0	0	0	0
1	3835	MriStudy	1	3230	Research	["Fish Oil RO1"]	69.08	2009		No	0					1940	3		1.73	68	105.1	232	2.18	3375.89	1	0	NIH RO1 Research	Research			Research	Normal sinus rhythm	VECG	Asymptomatic	R01KWONG							0	0	1	0	0	0	0	0
1	3862	MriStudy	1	3251	Coronary Artery Disease	["Fish Oil RO1"]	56.01	2009		No	1					1953	0		1.7	67	113.7	251	2.22	3447.19	1	0	Recent MI	Myocardial Infarction	Research		Coronary Artery Disease	Normal sinus rhythm	VECG	Asymptomatic	R01KWONG							0	0	1	0	0	0	0	0
1	3827	MriStudy	1	3223	Research		75.29	2009		No	0					1933	1		1.73	68	81.54	180	1.956	3031.79	1	1	NIH RO1 Research	Research			Research	Normal sinus rhythm	VECG	Asymptomatic	R01KWONG							0	0	1	0	0	0	0	0
1	3868	MriStudy	1	3255	Research		44.7	2009		No	0					1964	0		1.7	67	72.48	160	1.837	2847.34	1	0	NIH RO1 Research 2 weeks post Anterior STEMI	Research			Research	Normal sinus rhythm	VECG	Asymptomatic	R01KWONG							0	0	1	0	0	0	0	0
1	3912	MriStudy	1	3291	Research		43.42	2009		No	0					1965	0		1.7	67	84.71	187	1.962	3041.09	1		NIH RO1 STEMI 2 weeks post	Research			Research	Normal sinus rhythm	VECG	Asymptomatic	R01KWONG							0	0	1	0	0	0	0	0
1	3923	MriStudy	1	3300	Research		50.55	2009		No	1					1958	0		1.65	65	90.6	200	1.976	3062.79	1	0	NIH RO1 Study STEMI	Research			Research	Normal sinus rhythm	VECG	Asymptomatic	R01KWONG							0	0	1	0	0	0	0	0
1	4089	MriStudy	1	3431	Coronary Artery Disease	["Fish Oil RO1"]	68.85	2009		No	0					1940	0		1.68	66	96.04	212	2.05	3180.59	1	1	Recent MI	Myocardial Infarction	Research		Coronary Artery Disease	Normal sinus rhythm	VECG	Arrhythmia	R01KWONG							0	1	0	0	0	0	0	0
1	3981	MriStudy	1	3349	Research		65.72	2009		No	0					1943	0		1.68	66	55.27	122	1.623	2515.65	1	0	Recent MI. RO1	Research	Myocardial Infarction		Coronary Artery Disease	Normal sinus rhythm	VECG	Asymptomatic	R01KWONG							0	0	1	0	0	0	0	0
1	4066	MriStudy	1	3413	Coronary Artery Disease		65.61	2009		No	0					1943	1		1.63	64	80.63	178	1.864	2889.19	1	0	Recent MI	Research	Myocardial Infarction		Coronary Artery Disease	Normal sinus rhythm	VECG	Asymptomatic	R01KWONG							0	0	1	0	0	0	0	0
1	4027	MriStudy	1	3389	Coronary Artery Disease	["Fish Oil RO1"]	75.46	2009		No	0					1933	1		1.93	76	99.66	220	2.31	3572.74	1	1	Recent MI	Research			Coronary Artery Disease	Atrial flutter	Pulse Oximeter	Asymptomatic	R01KWONG							0	0	1	0	0	0	0	0
1	3978	MriStudy	1	3347	Coronary Artery Disease		56.78	2009		No	0					1952	2		1.69	67.55	110.53	244	2.188	3391.39	0	0	NIH R01 study P001627	Research			Research	Normal sinus rhythm	VECG	Asymptomatic	R01KWONG							0	0	1	0	0	0	0	0
1	4051	MriStudy	1	1944	Coronary Artery Disease	["Fish Oil RO1"]	74.07	2009		No	0					1935	0		1.75	69	77.01	170	1.93	2983.74	1	0	Recent MI	Research			Coronary Artery Disease	Normal sinus rhythm	VECG	Chest Pain	R01KWONG							0	0	0	1	0	0	0	0
1	4045	MriStudy	1	3399	Research		84.13	2009	1.54	No	0					1925	0		1.8	71	77.01	170	1.964	3044.19	1	1	RO1 study: inferior ST elevation.	LV and RV size/function	LV/RV mass	Myocardial viability - rest	Coronary Artery Disease	Normal sinus rhythm	VECG	Chest Pain	R01KWONG							0	0	0	1	0	0	0	0
1	4122	MriStudy	1	3452	Coronary Artery Disease	["Fish Oil RO1"]	72.61	2009		No	0					1936	0		1.73	68	97.39	215	2.11	3268.94	1	0	Recent MI	Myocardial Infarction	Research		Coronary Artery Disease	Normal sinus rhythm	VECG	Chest Pain	R01KWONG							0	0	0	1	0	0	0	0
1	4210	MriStudy	1	3528	Coronary Artery Disease	["Fish Oil RO1"]	64.1	2009		No	0					1945	0		1.73	68	77.01	170	1.91	2958.94	1	0	Recent MI	Myocardial Infarction	Research		Coronary Artery Disease	Normal sinus rhythm	VECG	Asymptomatic	R01KWONG							0	0	1	0	0	0	0	0
1	4298	MriStudy	1	3597	Coronary Artery Disease	["Fish Oil RO1"]	57.81	2009		No	1					1951	0		1.65	65	70.67	156	1.78	2755.89	0	0	Recent MI	Research			Coronary Artery Disease	Normal sinus rhythm	VECG	Asymptomatic	R01KWONG							0	0	1	0	0	0	0	0
1	4127	MriStudy	1	3457	Coronary Artery Disease	["Fish Oil RO1"]	67.11	2009		No	1					1942	2		1.6	63	69	151.8	1.72	2667.54	1	1	Recent MI	Myocardial Infarction	Research		Coronary Artery Disease	Normal sinus rhythm	VECG	Chest Pain	R01KWONG							0	0	0	1	0	0	0	0
1	4115	MriStudy	1	3445	Congenital Heart Disease		41.07	2009		No	0					1968	0		1.7	67	70.67	156	1.817	2816.34	1	1	41M with admitted with inferior STEMI and found to have anomalous oring of left coronary	Coronary Artery Imaging - Anomalous	Myocardial Infarction	LV size/function	Congenital Heart Disease	Normal sinus rhythm	VECG	Chest Pain	R01KWONG							0	0	0	1	0	0	0	0
1	5470	MriStudy	1	4685	Coronary Artery Disease	["Fish Oil RO1"]	65.51	2009		No	0					1944	0		1.78	70	73.39	162	1.91	2958.94	0	0	remote mi	Myocardial Infarction	Research		Coronary Artery Disease	Normal sinus rhythm	VECG	Asymptomatic	R01KWONG							0	0	1	0	0	0	0	0
1	4197	MriStudy	1	3517	Coronary Artery Disease		53.66	2009		No	0					1955	0		1.74	68.5	94.68	209	2.093	3244.14	1	0	recent mi	Myocardial Infarction	Research		Coronary Artery Disease	Normal sinus rhythm	VECG	Asymptomatic	R01KWONG							0	0	1	0	0	0	0	0
1	4208	MriStudy	1	3526	Research		74.08	2009		No	0					1935	1		1.75	69	80.18	177	1.958	3034.89	0	0	74 year old man with history of a recent MI and PCI to LAD.	Myocardial viability - rest			Coronary Artery Disease	Normal sinus rhythm	VECG	Asymptomatic	R01KWONG							0	0	1	0	0	0	0	0
1	4198	MriStudy	1	3518	Coronary Artery Disease		71.58	2009		No	0					1937	0		1.73	68	99.66	220	2.13	3301.49	1	1	recent mi	Myocardial Infarction	Research		Coronary Artery Disease	Normal sinus rhythm	VECG	Asymptomatic	R01KWONG							0	0	1	0	0	0	0	0
1	4203	MriStudy	1	3521	Coronary Artery Disease	["Fish Oil RO1"]	62.74	2009		No	0					1946	2		1.7	67	103.28	228	2.14	3309.24	1	1	recent MI	Myocardial Infarction	Research		Coronary Artery Disease	Normal sinus rhythm	Pulse Oximeter	Asymptomatic	R01KWONG							0	0	1	0	0	0	0	0
1	4271	MriStudy	1	3577	Research		34.01	2009		No	0					1975	1		1.7	67	108.72	240	2.182	3382.09	0	0	remote MI, NIH RO1 study	Myocardial Infarction	Research		Coronary Artery Disease	Normal sinus rhythm	VECG		R01KWONG							0	0	0	0	0	0	0	0
1	4265	MriStudy	1	3571	Coronary Artery Disease		61.33	2009		No	0					1948	0		1.65	65	79.28	175	1.867	2893.84	1	0	Recent MI	Myocardial Infarction	Research		Coronary Artery Disease	Normal sinus rhythm	VECG	Asymptomatic	R01KWONG							0	0	1	0	0	0	0	0
1	4274	MriStudy	1	3578	Coronary Artery Disease		60.47	2009		No	0					1948	0		1.7	67	57.08	126	1.659	2571.45	1	1	NIH R01 patient 078_927AO	Myocardial Infarction	Research		Coronary Artery Disease	Normal sinus rhythm	VECG	Asymptomatic	R01KWONG							0	0	1	0	0	0	0	0
1	4327	MriStudy	1	3622	Research		60.96	2009		No	0					1948	1		1.78	70	88.34	195	2.066	3202.29	0	0	Recent STEMI.	Research	LV and RV size/function	Myocardial viability - rest	Coronary Artery Disease	Normal sinus rhythm	VECG	Asymptomatic	R01KWONG							0	0	1	0	0	0	0	0
1	4326	MriStudy	1	3621	Research		49.36	2009		No	0					1960	0		1.63	64	54.36	120	1.576	2442.79	0	0	Pos-MI	Research			Coronary Artery Disease	Normal sinus rhythm	VECG	Asymptomatic	R01KWONG							0	0	1	0	0	0	0	0
1	4387	MriStudy	1	3665	Coronary Artery Disease		56.37	2009		No	1					1953	0		1.6	63	51.19	113	1.516	2349.79	1	0	Recent MI	Myocardial Infarction	Research		Coronary Artery Disease	Normal sinus rhythm	VECG	Asymptomatic	R01KWONG							0	0	1	0	0	0	0	0
1	4299	MriStudy	1	2774	Coronary Artery Disease		50.64	2009		No	1	Black or African American		Hispanic or Latino		1958	2		1.68	66	114	250.8	2.207	3420.84	0	1	52F admitted with unstable angina and +trop. CATH with non-obstructive disease. ?myocarditis, infarct	Myocardial Infarction	Myocarditis	LV and RV size/function	Coronary Artery Disease	Normal sinus rhythm	VECG	Chest Pain	R01KWONG							0	0	0	1	0	0	0	0
1	4371	MriStudy	1	3653	Coronary Artery Disease		54.24	2009		No	0					1955	1		1.82	71.5	99.4	218.68	2.207	3420.84	1	1	Recent MI	Myocardial Infarction	Research		Coronary Artery Disease	Atrial fibrillation	Pulse Oximeter	Asymptomatic	R01KWONG							0	0	1	0	0	0	0	0
1	4420	MriStudy	1	3694	Coronary Artery Disease	["Fish Oil RO1"]	53.72	2009		No	0					1955	1		1.83	72	80.63	178	2.03	3141.84	1	0	Recent STEMI.	Myocardial Infarction	Research		Coronary Artery Disease	Normal sinus rhythm	VECG	Asymptomatic	R01KWONG							0	0	1	0	0	0	0	0
1	4576	MriStudy	1	3827	Coronary Artery Disease		62.01	2009		No	1					1947	0		1.6	63	83.35	184	1.865	2890.74	1	0	Recent MI	Myocardial Infarction			Coronary Artery Disease	Normal sinus rhythm	VECG	Asymptomatic	R01KWONG							0	0	1	0	0	0	0	0
1	4450	MriStudy	1	3720	Coronary Artery Disease	["Fish Oil RO1"]	48.68	2009		No	0					1960	0		1.79	70.5	114.61	253	2.32	3591.34	1	0	Recent MI	Myocardial Infarction	Research		Coronary Artery Disease	Normal sinus rhythm	VECG	Asymptomatic	R01KWONG							0	0	1	0	0	0	0	0
1	4437	MriStudy	1	3710	Coronary Artery Disease	["Fish Oil RO1"]	49.98	2009		No	0					1959	1		1.65	65	72.93	161	1.8	2793.09	1	0	Recent MI	Myocardial Infarction	Research		Coronary Artery Disease	Normal sinus rhythm	Pulse Oximeter	Asymptomatic	R01KWONG							0	0	1	0	0	0	0	0
1	4528	MriStudy	1	3786	Coronary Artery Disease		42.61	2009		No	0					1967	1		1.66	65.5	105.55	233	2.118	3282.89	1	0	Recent MI	Myocardial Infarction	Research		Coronary Artery Disease	Normal sinus rhythm	VECG	Asymptomatic	R01KWONG							0	0	1	0	0	0	0	0
1	4533	MriStudy	1	3790	Research		54.61	2009	1.03	No	0					1955	1		1.75	69.95	110.98	245	2.248	3484.39	1	0	54 year-old male with recent history of STEMI. NIH R01 patient 093_999OO	Myocardial Infarction	LV and RV size/function		Research	Normal sinus rhythm	VECG	Asymptomatic	R01KWONG							0	0	1	0	0	0	0	0
1	4577	MriStudy	1	3828	Coronary Artery Disease	["Fish Oil RO1"]	48.13	2009		No	0					1961	0		1.83	72	90.6	200	2.13	3301.49	1	0	Recent MI	Myocardial Infarction	Research		Coronary Artery Disease	Normal sinus rhythm	VECG	Arrhythmia	R01KWONG							0	1	0	0	0	0	0	0
1	4565	MriStudy	1	3817	Coronary Artery Disease		51.26	2009		No	0					1958	0		1.68	66	81.54	180	1.914	2966.69	1	1	Recent MI. NIH R01 patient 095_469ti	Myocardial Infarction	Research		Coronary Artery Disease	Normal sinus rhythm	VECG	Asymptomatic	R01KWONG							0	0	1	0	0	0	0	0
1	4595	MriStudy	1	3842	Coronary Artery Disease		56.23	2009		No	0					1953	1		1.66	65.5	98.75	218	2.059	3191.44	1	0	Recent MI	Myocardial Infarction	Research		Coronary Artery Disease	Normal sinus rhythm	Pulse Oximeter	Asymptomatic	R01KWONG							0	0	1	0	0	0	0	0
1	4609	MriStudy	1	3853	Coronary Artery Disease	["Fish Oil RO1"]	50.21	2009		No	1					1959	1		1.57	62	77.92	172	1.79	2771.39	1	0	Recent MI	Myocardial Infarction			Coronary Artery Disease	Normal sinus rhythm	VECG	Asymptomatic	R01KWONG							0	0	1	0	0	0	0	0
1	4639	MriStudy	1	3876	Coronary Artery Disease		46.85	2009		No	0					1962	1		1.78	70	119.59	264	2.349	3640.94	1	0	recent MI	Myocardial Infarction	Research		Coronary Artery Disease	Normal sinus rhythm	VECG	Asymptomatic	R01KWONG							0	0	1	0	0	0	0	0
1	4712	MriStudy	1	3931	Coronary Artery Disease		32.43	2009		No	0					1977	1		1.79	70.5	92.41	204	2.114	3276.69	1	0	Recent MI	Myocardial Infarction	Research		Coronary Artery Disease	Normal sinus rhythm	VECG	Asymptomatic	R01KWONG							0	0	1	0	0	0	0	0
1	4657	MriStudy	1	3892	Coronary Artery Disease		80.91	2009	3.81	No	0					1928	0		1.6	63	66.14	146	1.691	2621.04	1	0	recent mi	Myocardial Infarction	Research		Coronary Artery Disease	Normal sinus rhythm	VECG	Asymptomatic	R01KWONG							0	0	1	0	0	0	0	0
1	4705	MriStudy	1	3925	Coronary Artery Disease		70.7	2009		No	0					1939	1		1.79	70.5	98.75	218	2.174	3369.69	1	0	Recent MI	Myocardial Infarction	Research		Coronary Artery Disease	Normal sinus rhythm	VECG	Asymptomatic	R01KWONG							0	0	1	0	0	0	0	0
1	10364	MriStudy	1	9018	Research		68.58	2012		No	0					1943	0		1.78	70	83.81	185	2.02	3130.99	1	0	RO1 Kwong initial visit s/p anterior STEMI on 5/26 at BIDMC	Research	Myocardial Infarction		Research	Normal sinus rhythm	VECG		R01KWONG							0	0	0	0	0	0	0	0
1	5167	MriStudy	1	4375	Coronary Artery Disease	["Fish Oil RO1"]	51.52	2009	7.3	No	0					1958	1		1.7	67	90.15	199	2.02	3123.24	1	0	Recent MI	Myocardial Infarction	Research		Coronary Artery Disease	Normal sinus rhythm	VECG	Asymptomatic	R01KWONG							0	0	1	0	0	0	0	0
1	5366	MriStudy	1	4593	Coronary Artery Disease		51.43	2009	2.58	No	0					1958	0		1.8	71	105.1	232	2.242	3475.09	1	0	recent mi, part of research protocol	Myocardial Infarction	Research		Coronary Artery Disease	Normal sinus rhythm	VECG	Asymptomatic	R01KWONG							0	0	1	0	0	0	0	0
1	5373	MriStudy	1	4600	Coronary Artery Disease		47.55	2009		No	0					1962	1		1.78	70	77.01	170	1.948	3019.39	1	0	Recent MI, part of research protocol	Myocardial Infarction	Research		Coronary Artery Disease	Normal sinus rhythm	VECG	Asymptomatic	R01KWONG							0	0	1	0	0	0	0	0
1	5403	MriStudy	1	4625	Coronary Artery Disease		67.23	2009		No	0					1942	0		1.68	66	77.92	172	1.878	2910.89	1	0	Recent MI	Research			Coronary Artery Disease	Normal sinus rhythm	VECG	Asymptomatic	R01KWONG							0	0	1	0	0	0	0	0
1	5579	MriStudy	1	4771	Coronary Artery Disease		62	2009		No	0					1947	1		1.7	67	76.1	168	1.875	2906.24	1	0	recent mi, part of research protocol	Myocardial Infarction	Research		Coronary Artery Disease	Normal sinus rhythm	VECG	Asymptomatic	R01KWONG							0	0	1	0	0	0	0	0
1	5480	MriStudy	1	4692	Coronary Artery Disease	["Fish Oil RO1"]	49.87	2009		No	0					1960	0		1.75	69	93.32	206	2.09	3236.39	1	0	recent mi, part of research protocol	Myocardial Infarction	Research		Coronary Artery Disease	Normal sinus rhythm	VECG	Asymptomatic	R01KWONG							0	0	1	0	0	0	0	0
1	5589	MriStudy	1	4780	Coronary Artery Disease		61.18	2009		No	0					1948	1		1.65	65	58.89	130	1.646	2551.29	1	0	recent mi, part of research protocol	Myocardial Infarction	Research		Coronary Artery Disease	Normal sinus rhythm	VECG	Asymptomatic	R01KWONG							0	0	1	0	0	0	0	0
1	5636	MriStudy	1	4818	Coronary Artery Disease	["Fish Oil RO1"]	56.02	2010		No	0					1953	1		1.85	73	81.54	180	2.05	3182.14	1	0	recent mi, part of research protocol	Myocardial Infarction	Research		Coronary Artery Disease	Normal sinus rhythm	VECG	Asymptomatic	R01KWONG							0	0	1	0	0	0	0	0
1	5712	MriStudy	1	4884	Coronary Artery Disease		48.84	2010		No	0					1961	1		1.98	78	163.08	360	2.895	4487.24	1	0	Recent MI, part of research protocol	Myocardial Infarction	Research		Coronary Artery Disease	Normal sinus rhythm	VECG	Asymptomatic	R01KWONG							0	0	1	0	0	0	0	0
1	5620	MriStudy	1	4805	Coronary Artery Disease		58.27	2010		No	0					1951	0		1.68	66	72.48	160	1.821	2822.54	1	0	recent MI, part of research protocol	Myocardial Infarction	Research		Coronary Artery Disease	Normal sinus rhythm	VECG	Asymptomatic	R01KWONG							0	0	1	0	0	0	0	0
1	5759	MriStudy	1	4926	Coronary Artery Disease		71.2	2010		No	0					1938	1		1.75	69	90.15	199	2.058	3189.89	1	0	Recent MI. part of research protocol.	Myocardial Infarction	Research		Coronary Artery Disease	Normal sinus rhythm	VECG	Asymptomatic	R01KWONG							0	0	1	0	0	0	0	0
1	5725	MriStudy	1	4895	Coronary Artery Disease		55.53	2010		No	1					1954	0		1.7	67	86.52	191	1.98	3068.99	1	0	recent mi, part of research protocol	Myocardial Infarction	Research		Coronary Artery Disease	Normal sinus rhythm	VECG	Asymptomatic	R01KWONG							0	0	1	0	0	0	0	0
1	5952	MriStudy	1	5165	Coronary Artery Disease		83.09	2010	5.56	No	0	White		Not Hispanic or Latin		1927	1		1.7	67	79.73	176	1.913	2965.14	1	0	recent mi, part of research protocol	Myocardial Infarction	Research		Coronary Artery Disease	Normal sinus rhythm	VECG	Asymptomatic	R01KWONG							0	0	1	0	0	0	0	0
1	5676	MriStudy	1	4853	Coronary Artery Disease		52.65	2010	0.16	No	0					1957	1		1.83	72	72.48	160	1.937	3002.34	0	1	52 YO with inferoposterior MI approx 2 weeks, ago, check for viability lateral wall	Myocardial Infarction			Coronary Artery Disease	Normal sinus rhythm	VECG	Asymptomatic	R01KWONG							0	0	1	0	0	0	0	0
1	5821	MriStudy	1	4976	Coronary Artery Disease		58.33	2010		No	0					1951	1		1.78	70	108.72	240	2.256	3496.79	1	0	recent MI, part of research protocol	Myocardial Infarction	Research		Coronary Artery Disease	Normal sinus rhythm	VECG	Asymptomatic	R01KWONG							0	0	1	0	0	0	0	0
1	5829	MriStudy	1	4982	Research		47.49	2010		No	0					1962	0		1.7	67.95	72.48	160	1.837	2847.34	1	1	47-year-old Hispanic gentleman with a history of coronary artery disease. Recent MI.	Congenital - Other			Research	Normal sinus rhythm	VECG	Asymptomatic	R01KWONG							0	0	1	0	0	0	0	0
1	5850	MriStudy	1	5047	Coronary Artery Disease	["Fish Oil RO1"]	60.66	2010		No	0					1949	0		1.65	65	67.95	150	1.75	2710.95	1	0	recent mi, part of research protocol	Myocardial Infarction	Research		Coronary Artery Disease	Normal sinus rhythm	VECG	Asymptomatic	R01KWONG							0	0	1	0	0	0	0	0
1	6019	MriStudy	1	5196	Coronary Artery Disease		67.41	2010		No	0					1942	0		1.73	68	77.01	170	1.909	2958.94	1	0	recent mi, part of research protocol	Myocardial Infarction	Research		Coronary Artery Disease	Normal sinus rhythm	VECG	Asymptomatic	R01KWONG							0	0	1	0	0	0	0	0
1	6091	MriStudy	1	5256	Coronary Artery Disease	["Fish Oil RO1"]	66.82	2010		No	0					1943	1		1.68	66	88.34	195	1.98	3070.54	1	0	recent MI, part of research protocol	Myocardial Infarction	Research		Coronary Artery Disease	Normal sinus rhythm	VECG	Asymptomatic	R01KWONG							0	0	1	0	0	0	0	0
1	6125	MriStudy	1	5284	Coronary Artery Disease		69.88	2010		No	1					1940	1		1.6	63	86.52	191	1.895	2937.24	1	0	recent MI, part of research protocol	Myocardial Infarction	Research		Coronary Artery Disease	Normal sinus rhythm	VECG	Asymptomatic	R01KWONG							0	0	1	0	0	0	0	0
1	6229	MriStudy	1	5371	Coronary Artery Disease		76.53	2010		No	0					1933	0		1.68	66	71.57	158	1.811	2807.04	1	0	recent MI, part of research protocol	Myocardial Infarction	Research		Coronary Artery Disease	Normal sinus rhythm	VECG	Asymptomatic	R01KWONG							0	0	1	0	0	0	0	0
1	6120	MriStudy	1	5280	Coronary Artery Disease		45.52	2010		No	0					1964	1		1.7	67	77.01	170	1.885	2921.74	1	0	recent MI, part of research protocol	Myocardial Infarction			Coronary Artery Disease	Normal sinus rhythm	VECG	Asymptomatic	R01KWONG							0	0	1	0	0	0	0	0
1	6300	MriStudy	1	5427	Congenital Heart Disease	["SPINS"]	55.71	2010	0.52	Yes	1	Unknown		Hispanic or Latino		1954	1		1.52	60	45	99	1.383	2143.65	0	1	55 YO with elevated troponin, recent decreae in EF, large ASD	Myocardial ischemia - adenosine	Congenital - ASD		IDCM	Normal sinus rhythm	VECG	Asymptomatic	R01KWONG				Chest pain syndrome by stress MRI	Intermediate pre-test probability for CAD		0	0	1	0	0	0	0	0
1	6328	MriStudy	1	5450	Coronary Artery Disease		71.08	2010		No	1					1939	0		1.68	66	92.87	205	2.023	3135.64	1	0	recent mi, part of research protocol	Myocardial Infarction	Research		Coronary Artery Disease	Normal sinus rhythm	VECG	Asymptomatic	R01KWONG							0	0	1	0	0	0	0	0
1	6344	MriStudy	1	5466	Coronary Artery Disease		40.89	2010		No	0					1969	1		1.73	68	96.49	213	2.101	3256.54	1	0	recent MI, part of research protocol	Myocardial Infarction	Research		Coronary Artery Disease	Normal sinus rhythm	VECG	Asymptomatic	R01KWONG							0	0	1	0	0	0	0	0
1	6531	MriStudy	1	5625	Research		54.29	2010		No	0					1956	0		1.85	73	110.98	245	2.34	3626.99	1	0	R01 Study	Research			Research	Normal sinus rhythm	VECG		R01KWONG							0	0	0	0	0	0	0	0
1	6313	MriStudy	1	5438	Coronary Artery Disease		27.08	2010		No	0					1983	0		1.73	68	77.92	172	1.918	2972.89	1	1	27 yo male with recent MI; viability assesment	Myocardial viability - rest	LV size/function		Coronary Artery Disease	Normal sinus rhythm	VECG	Chest Pain	R01KWONG	0	0	0				0	0	0	1	0	0	0	0
1	6574	MriStudy	1	5663	Coronary Artery Disease	["Fish Oil RO1"]	61.09	2010		No	1					1949	0		1.7	67.95	62	136.4	1.72	2664.45	0	0	NIH R01 Study	Research			Coronary Artery Disease	Normal sinus rhythm	VECG		R01KWONG							0	0	0	0	0	0	0	0
1	6598	MriStudy	1	5682	Research		54.14	2010		No	0					1956	0		1.73	68	125.03	276	2.345	3634.74	0	0	Research	Research			Research	Normal sinus rhythm	VECG		R01KWONG							0	0	0	0	0	0	0	0
1	7054	MriStudy	1	6099	Research		41.95	2010		No	0					1968	0		1.88	74	143.15	316	2.638	4088.89	0	0	NIH R01 Fish Oil Study	Research			Research	Normal sinus rhythm	VECG		R01KWONG							0	0	0	0	0	0	0	0
1	7022	MriStudy	1	6070	Research		56.93	2010		No	0					1953	0		1.7	67	110.98	245	2.201	3411.54	0	0	NSTEMI	Research			Research	Normal sinus rhythm	VECG		R01KWONG							0	0	0	0	0	0	0	0
1	6645	MriStudy	1	5722	Research		42.31	2010		No	0					1968	0		1.68	66	125.93	278	2.303	3569.64	0	0	Research R01 Study	Research		Research	Research Volunteer	Normal sinus rhythm	VECG	Asymptomatic	R01KWONG							0	0	1	0	0	0	0	0
1	6625	MriStudy	1	5706	Research		47.99	2010		No	0					1962	0		1.8	71	90.15	199	2.1	3254.99	1	0	R01	Research			Research	Normal sinus rhythm	VECG		R01KWONG							0	0	0	0	0	0	0	0
1	6622	MriStudy	1	5703	Research	["Fish Oil RO1"]	73.33	2010		No	0					1937	0		1.8	71	73.39	162	1.93	2983.74	1	1	Research R01	Research			Research	Normal sinus rhythm	VECG		R01KWONG							0	0	0	0	0	0	0	0
1	6659	MriStudy	1	5735	Research		69.21	2010		No	0					1941	0		1.7	67	72.48	160	1.837	2847.34	0	0	Research R01	Research			Research	Normal sinus rhythm	VECG		R01KWONG							0	0	0	0	0	0	0	0
1	7111	MriStudy	1	6148	Research		60.71	2010		No	0					1950	0		1.68	66	70.67	156	1.802	2793.09	0	0	60 Male Anterior STEMI, PCI to LAD, NIH R01 Fish Oil	Research			Research	Normal sinus rhythm	VECG		R01KWONG							0	0	0	0	0	0	0	0
1	6683	MriStudy	1	5754	Research		58.49	2010		No	0					1952	0		1.65	65	57.98	128	1.635	2534.25	0	0	Research R01 Inf. STEMI Visit 1	Research			Research	Normal sinus rhythm	VECG		R01KWONG							0	0	0	0	0	0	0	0
1	6739	MriStudy	1	5807	Coronary Artery Disease		54.38	2010		No	1					1956	0		1.64	65.55	92.41	204	1.984	3075.19	0	0	54 year old women with recent history of MI. Cardiac MRI done as part of NIH ROI study.	Research	Myocardial Infarction		Research	Normal sinus rhythm	VECG		R01KWONG							0	0	0	0	0	0	0	0
1	7095	MriStudy	1	6137	Research		81.7	2010		No	0					1929	0		1.8	71	88.34	195	2.082	3227.09	0	0	NIH R01 Fish Oil Study	Research			Research	Normal sinus rhythm	VECG		R01KWONG							0	0	0	0	0	0	0	0
1	7025	MriStudy	1	6072	Research	["Fish Oil RO1"]	45.82	2010		No	0					1964	0		1.78	70	83.81	185	2.02	3130.99	0	0	Research R01	Research			Research	Normal sinus rhythm	VECG	Asymptomatic	R01KWONG							0	0	1	0	0	0	0	0
1	7065	MriStudy	1	6108	Research		61.91	2010		No	0					1948	0		1.78	70	97.39	215	2.153	3337.14	0	0	NIH R01 Fish Oil Study 61 M NSTEMI (LCX lesion PCI with DES)	Research			Research	Normal sinus rhythm	VECG	Asymptomatic	R01KWONG							0	0	1	0	0	0	0	0
1	7066	MriStudy	1	6109	Research		77.95	2010	3.1	No	0					1932	0		1.73	68	86.07	190	2.001	3101.54	1	1	NIH RO1 Fish Oil Study 77 M with NSTEMI and 3VD treated with CABG	Research			Research	Normal sinus rhythm	VECG	Asymptomatic	R01KWONG							0	0	1	0	0	0	0	0
1	7101	MriStudy	1	6142	Research	["Fish Oil RO1"]	38.08	2010		No	0					1972	0		1.85	73	77.01	170	2	3106.19	0	0	38 Male NSTEMI NIH RO1	Research			Research	Normal sinus rhythm	VECG		R01KWONG							0	0	0	0	0	0	0	0
1	7075	MriStudy	1	6118	Research		61.01	2010		No	0					1949	0		1.73	68	90.6	200	2.045	3169.74	0	0	R01 NIH Fish Oil PIZ Research Study	Research			Research	Normal sinus rhythm	VECG		R01KWONG							0	0	0	0	0	0	0	0
1	7158	MriStudy	1	6187	Research		68.77	2010	2.01	No	0					1942	0		1.63	64	84.26	186	1.899	2943.44	0	0	68 Male STEMI, Hyperlipidemia, DM type 1, stage IV lung CA NIH R01 Fish Oil Study	Research			Research	Normal sinus rhythm	VECG	Asymptomatic	R01KWONG							0	0	1	0	0	0	0	0
1	7151	MriStudy	1	6181	Research	["Fish Oil RO1"]	59.16	2010		No	0					1951	0		1.68	66	93.32	206	2.03	3141.84	0	0	59 Male NSTEMI PCI to RCA NIH R01 Fish Oil Study	Research			Research	Normal sinus rhythm	VECG		R01KWONG							0	0	0	0	0	0	0	0
1	7228	MriStudy	1	6245	Research		63.74	2010		No	0					1947	0		1.78	70	113.25	250	2.296	3558.79	0	0	NIH Post MI R01 Study	Research	Myocardial Infarction		Research	Normal sinus rhythm	VECG	Asymptomatic	R01KWONG							0	0	1	0	0	0	0	0
1	7233	MriStudy	1	6249	Research		44.71	2010		No	0					1966	0		1.78	70	83.81	185	2.02	3130.99	0	0	NIH Post MI R01 Study 44 Male Inferior STEMI	Research	Myocardial Infarction		Research	Normal sinus rhythm	VECG		R01KWONG							0	0	0	0	0	0	0	0
1	7238	MriStudy	1	6254	Research		57.92	2010		No	1					1952	0		1.63	64	66.14	146	1.714	2656.7	0	0	NIH Post MI R01 57 Female NSTEMI	Research	Myocardial Infarction		Research	Normal sinus rhythm	VECG		R01KWONG							0	0	0	0	0	0	0	0
1	7244	MriStudy	1	6260	Research		62.48	2010		No	0					1948	0		1.7	67	81.54	180	1.931	2993.04	0	0	NIH R01 Male Post MI Study NSTEMI	Research	Myocardial Infarction		Research	Normal sinus rhythm	VECG	Chest Pain	R01KWONG	1	1	1				0	0	0	1	0	0	0	0
1	7234	MriStudy	1	6250	Research		68.06	2010		No	0					1942	0		1.68	66	81.54	180	1.914	2966.69	0	1	NIH Post MI R01 Study 67 M Inferior STEMI Tx CABG	Research	Myocardial Infarction		Research	Normal sinus rhythm	VECG	Dyspnea	R01KWONG							0	0	0	0	1	0	0	0
1	7376	MriStudy	1	6370	Research		49.43	2010		No	1					1961	0		1.42	56	67.95	150	1.568	2430.4	0	0	NIH Post MI NSTEMI 1st Scan	Research	Myocardial Infarction		Research	Normal sinus rhythm	VECG	Asymptomatic	R01KWONG							0	0	1	0	0	0	0	0
1	7373	MriStudy	1	6367	Research		50.06	2010		No	0					1960	0		1.85	73	95.13	210	2.192	3397.59	0	0	50M Inferior STEMI (BI) NIH R01 Post MI Study	Research	Myocardial Infarction		Research	Normal sinus rhythm	VECG	Asymptomatic	R01KWONG							0	0	1	0	0	0	0	0
1	7443	MriStudy	1	6435	Research	["Fish Oil RO1"]	56.93	2010		No	0					1954	0		1.78	70	77.01	170	1.95	3019.39	0	0	RO1 Fish Oil, first study	Research			Research	Normal sinus rhythm	VECG		R01KWONG							0	0	0	0	0	0	0	0
1	7542	MriStudy	1	6530	Research	["Fish Oil RO1"]	66.94	2011		No	1					1944	0		1.5	59	49.83	110	1.43	2216.5	0	0	66F NSTEMI NIH R01 Post MI (Visit 1)	Research	Myocardial Infarction		Research	Normal sinus rhythm	VECG		R01KWONG							0	0	0	0	0	0	0	0
1	7591	MriStudy	1	6573	Research		44.68	2011		No	0					1966	0		1.75	69	86.52	191	2.022	3134.09	0	0	44M Ant. STEMI NIH R01 Post MI Visit 1	Research	Myocardial Infarction		Research	Normal sinus rhythm	VECG		R01KWONG							0	0	0	0	0	0	0	0
1	7593	MriStudy	1	6575	Research		73.97	2011		No	0					1937	0		1.68	66	71.57	158	1.811	2807.04	0	0	73 M Anterior MI NIH R01 Post MI 1st Visit	Research	Myocardial Infarction		Research	Normal sinus rhythm	VECG	Asymptomatic	R01KWONG							0	0	1	0	0	0	0	0
1	7549	MriStudy	1	6537	Research	["Fish Oil RO1"]	66.72	2011		No	0					1944	1		1.8	71.95	84.26	186	2.04	3163.54	0	0	66 M Inf. STEMI Post MI MRI R01 Study	Research	Myocardial Infarction		Research	Normal sinus rhythm	VECG		R01KWONG							0	0	0	0	0	0	0	0
1	7595	MriStudy	1	6577	Research		60.5	2011		No	0					1950	0		1.75	69	100.57	222	2.156	3341.79	0	0	60M NSTEMI NIH R01 Post MI Visit 1	Research	Myocardial Infarction		Research	Normal sinus rhythm	VECG		R01KWONG							0	0	0	0	0	0	0	0
1	7578	MriStudy	1	6562	Research		67.69	2011		No	0					1943	0		1.68	66	80.63	178	1.905	2952.74	0	0	NIH Post MI MRI Study	Research	Myocardial Infarction		Research	Normal sinus rhythm	VECG	Asymptomatic	R01KWONG							0	0	1	0	0	0	0	0
1	7599	MriStudy	1	6580	Research		37.5	2011		No	0					1973	0		1.75	69	142.69	315	2.501	3876.54	0	0	37M Inf. STEMI NIH Post MI MRI Study	Research	Myocardial Infarction		Research	Normal sinus rhythm	VECG	Asymptomatic	R01KWONG							0	0	1	0	0	0	0	0
1	7613	MriStudy	1	6594	Research		46.5	2011		No	0					1964	0		1.42	56	83.81	185	1.715	2658.25	0	0	NSTEMI NIH R01 Post MI Visit 1	Research	Myocardial Infarction		Research	Normal sinus rhythm	VECG		R01KWONG							0	0	0	0	0	0	0	0
1	7640	MriStudy	1	6616	Research		77.53	2011		No	0					1933	0		1.78	70	90.6	200	2.088	3236.39	0	0	77M Missed Inf. STEMI (NSTEMI) R01 Post MI Fish Oil Visit 1	Research	Myocardial Infarction		Research	Normal sinus rhythm	VECG		R01KWONG							0	0	0	0	0	0	0	0
1	7647	MriStudy	1	6623	Research		64.63	2011		No	1					1946	0		1.57	62	104.19	230	2.023	3135.64	0	0	64F Inferior STEMI Post MI Fish Oil Visit 1	Research	Myocardial Infarction		Research	Normal sinus rhythm	VECG	Asymptomatic	R01KWONG							0	0	1	0	0	0	0	0
1	7641	MriStudy	1	6617	Research		46.89	2011		No	0					1964	0		1.91	75	95.13	210	2.243	3476.64	0	0	46M Inf. STEMI Post MI Fish Oil Visit 1	Research	Myocardial Infarction		Research	Normal sinus rhythm	VECG		R01KWONG							0	0	0	0	0	0	0	0
1	7700	MriStudy	1	6674	Research		43.34	2011		No	1					1967	0		1.57	62	75.2	166	1.761	2729.54	0	0	Inferior STEMI Post MI Fish Oil Visit 1 (LAD + LCX disease as well)	Research	Myocardial Infarction		Research	Normal sinus rhythm	VECG	Asymptomatic	R01KWONG							0	0	1	0	0	0	0	0
1	7777	MriStudy	1	6742	Research		74.1	2011		No	0					1937	0		1.88	74	91.51	202	2.181	3380.54	1	0	NSTEMI Post MI R01 Study Visit 1	Research	Myocardial Infarction		Research	Normal sinus rhythm	VECG		R01KWONG							0	0	0	0	0	0	0	0
1	7654	MriStudy	1	6629	Research	["Fish Oil RO1"]	55.84	2011		No	0					1955	0		1.75	69	104.19	230	2.19	3391.39	0	0	NSTEMI NIH R01 Post MI Visit 1	Research	Myocardial Infarction		Research	Normal sinus rhythm	VECG	Asymptomatic	R01KWONG							0	0	1	0	0	0	0	0
1	7841	MriStudy	1	6801	Research		58.63	2011		No	1					1952	0		1.63	64	97.39	215	2.02	3130.99	0	0	Inferior STEMI Post MI Fish Oil Visit 1	Research	Myocardial Infarction		Research	Normal sinus rhythm	VECG		R01KWONG							0	0	0	0	0	0	0	0
1	7664	MriStudy	1	6639	Research		61.35	2011		No	1					1949	0		1.57	62	79.73	176	1.805	2797.74	0	0	NSTEMI NIH R01 Post MI Visit 1	Research	Myocardial Infarction		Research	Normal sinus rhythm	VECG	Asymptomatic	R01KWONG							0	0	1	0	0	0	0	0
1	7675	MriStudy	1	6649	Research		62.21	2011		No	0					1948	0		1.78	70	114.61	253	2.307	3575.84	0	0	62M Anterior STEMI R01 Post MI Visit 1	Research	Myocardial Infarction		Research	Normal sinus rhythm	VECG	Asymptomatic	R01KWONG							0	0	1	0	0	0	0	0
1	7665	MriStudy	1	6640	Research		56.71	2011		No	0					1954	0		1.75	69	83.35	184	1.99	3084.49	0	0	56M Ant. STEMI NIH R01 Post MI 1st Visit	Research	Myocardial Infarction		Research	Normal sinus rhythm	VECG	Asymptomatic	R01KWONG							0	0	1	0	0	0	0	0
1	7673	MriStudy	1	6647	Research		55.1	2011		No	0					1956	0		1.73	68	79.28	175	1.932	2994.59	0	0	Inferior STEMI Post MI Fish Oil Visit 1	Research	Myocardial Infarction		Research	Normal sinus rhythm	VECG	Asymptomatic	R01KWONG							0	0	1	0	0	0	0	0
1	7696	MriStudy	1	6671	Research		57.67	2011		No	0					1953	0		1.73	68	101.47	224	2.146	3326.29	0	0	57M NSTEMI Post MI R01 Study Visit 1	Research	Myocardial Infarction		Research	Normal sinus rhythm	VECG	Asymptomatic	R01KWONG							0	0	1	0	0	0	0	0
1	7703	MriStudy	1	6677	Research		61.86	2011		No	1					1949	0		1.55	61	53.45	118	1.509	2338.95	0	0	NSTEMI NIH R01 Post MI Visit 1	Research	Myocardial Infarction		Research	Normal sinus rhythm	VECG	Asymptomatic	R01KWONG							0	0	1	0	0	0	0	0
1	7898	MriStudy	1	6848	Research		71.27	2011		No	0					1939	0		1.73	68	95.13	210	2.088	3236.39	0	0	NIH Post MI R01 Study Inferior MI Visit 1	Research	Myocardial Infarction		Research	Normal sinus rhythm	VECG		R01KWONG							0	0	0	0	0	0	0	0
1	7738	MriStudy	1	6707	Research	["Fish Oil RO1"]	65.09	2011		No	0					1946	0		1.78	70	63.42	140	1.79	2780.69	0	0	Inf. STEMI NIH Post MI MRI Study	Research	Myocardial Infarction		Research	Normal sinus rhythm	VECG	Asymptomatic	R01KWONG							0	0	1	0	0	0	0	0
1	7821	MriStudy	1	6781	Research	["Fish Oil RO1"]	48.99	2011		No	0					1962	0		1.78	70	92.87	205	2.11	3270.49	0	0	48M ASTEMI NIH Post MI Fish Oil Study	Research	Myocardial Infarction		Research	Normal sinus rhythm	VECG	Dyspnea	R01KWONG							0	0	0	0	1	0	0	0
1	7712	MriStudy	1	6686	Research	["Fish Oil RO1"]	61.29	2011		No	0					1949	0		1.78	70	76.1	168	1.94	3006.99	0	0	Research Fish Oil Post MI	Research			Research	Normal sinus rhythm	VECG	Asymptomatic	R01KWONG							0	0	1	0	0	0	0	0
1	7718	MriStudy	1	6690	Research		74.8	2011	2.01	No	0					1936	0		1.78	70	70.22	155	1.874	2904.69	0	0	74M NSTEMI Post MI R01 Study Visit 1	Research	Myocardial Infarction		Research	Normal sinus rhythm	VECG	Asymptomatic	R01KWONG							0	0	1	0	0	0	0	0
1	7754	MriStudy	1	6720	Research		61.72	2011		No	0					1949	0		1.7	67	86.07	190	1.976	3062.79	0	0	ASTEMI NIH R01 Visit 1	Research	Myocardial Infarction		Research	Normal sinus rhythm	VECG	Asymptomatic	R01KWONG							0	0	1	0	0	0	0	0
1	7772	MriStudy	1	6737	Research	["Fish Oil RO1"]	62.46	2011		No	1					1948	0		1.72	67.75	77.01	170	1.9	2946.54	1	0	Inferior STEMI NIH Post MI R01	Myocardial Infarction			Research	Normal sinus rhythm	VECG		R01KWONG							0	0	0	0	0	0	0	0
1	7966	MriStudy	1	6910	Research		74.25	2011		No	0					1937	0		1.83	72	116.42	257	2.37	3673.49	0	0	NSTEMI NIH R01 Post MI Fish Oil Study	Research	Myocardial Infarction		Research	Normal sinus rhythm	VECG	Asymptomatic	R01KWONG							0	0	1	0	0	0	0	0
1	7906	MriStudy	1	6856	Research		59.75	2011		No	0					1951	0		1.8	71	114.16	252	2.322	3599.09	0	0	NSTEMI NIH R01 Post MI Visit 1	Research	Myocardial Infarction		Research	Normal sinus rhythm	VECG		R01KWONG							0	0	0	0	0	0	0	0
1	7884	MriStudy	1	6836	Research		59.02	2011		No	0					1952	0		1.8	71	81.54	180	2.013	3120.14	0	0	Inf. STEMI NIH Post MI MRI Study Visit 1	Research	Myocardial Infarction		Research	Normal sinus rhythm	VECG	Asymptomatic	R01KWONG							0	0	1	0	0	0	0	0
1	7902	MriStudy	1	6852	Research		51.77	2011		No	0					1959	0		1.8	71	89.24	197	2.091	3241.04	0	0	Lateral STEMI NIH Post MI Visit 1	Research	Myocardial Infarction		Research	Normal sinus rhythm	VECG		R01KWONG							0	0	0	0	0	0	0	0
1	7903	MriStudy	1	6853	Research		51.93	2011		No	0					1959	0		1.75	69	94.68	209	2.101	3256.54	0	0	NSTEMI NIH R01 Post MI NSTEMI Visit 1	Research	Myocardial Infarction		Research	Normal sinus rhythm	VECG		R01KWONG							0	0	0	0	0	0	0	0
1	8066	MriStudy	1	6994	Research		78.28	2011		No	1					1933	0		1.65	65	59.8	132	1.656	2566.79	0	0	Inf. STEMI NIH Post MI MRI Study Visit 1	Research	Myocardial Infarction		Research	Normal sinus rhythm	VECG	Asymptomatic	R01KWONG							0	0	1	0	0	0	0	0
1	7963	MriStudy	1	6907	Research	["Fish Oil RO1"]	39.93	2011		No	0					1971	0		1.75	69	79.28	175	1.95	3020.94	0	0	NIH Post MI MRI Study NSTEMI	Myocardial Infarction			Research	Normal sinus rhythm	VECG	Asymptomatic	R01KWONG							0	0	1	0	0	0	0	0
1	7988	MriStudy	1	6929	Research		59.01	2011		No	0					1952	0		1.78	70	108.72	240	2.256	3496.79	0	0	Inf. STEMI NIH Post MI MRI Study Visit 1	Research	Myocardial Infarction		Research	Normal sinus rhythm	VECG	Asymptomatic	R01KWONG							0	0	1	0	0	0	0	0
1	8002	MriStudy	1	6940	Research	["Fish Oil RO1"]	43.63	2011		No	0					1967	0		1.7	67	101.92	225	2.12	3290.64	0	0	NSTEMI NIH Post MI Visit 1	Research	Myocardial Infarction		Research	Normal sinus rhythm	VECG	Asymptomatic	R01KWONG							0	0	1	0	0	0	0	0
1	8024	MriStudy	1	6961	Research	["Fish Oil RO1"]	55.17	2011		No	0					1956	0		1.83	72	86.07	190	2.08	3230.19	0	0	NSTEMI NIH Post MI Visit 1	Research	Myocardial Infarction		Research	Normal sinus rhythm	VECG	Asymptomatic	R01KWONG							0	0	1	0	0	0	0	0
1	8046	MriStudy	1	6977	Research		53.68	2011		No	0					1957	0		1.78	70	119.14	263	2.346	3636.29	0	0	I. STEMI NIH R01 Post MI Visit 1	Research	Myocardial Infarction		Research	Normal sinus rhythm	VECG	Asymptomatic	R01KWONG							0	0	1	0	0	0	0	0
1	8036	MriStudy	1	6969	Research		64.24	2011		No	0					1947	0		1.75	69	95.13	210	2.105	3262.74	0	0	Anterior STEMI R01 Post MI Visit 1 220_258tr	Research	Myocardial Infarction		Research	Normal sinus rhythm	VECG	Asymptomatic	R01KWONG							0	0	1	0	0	0	0	0
1	8055	MriStudy	1	6984	Research		58.09	2011		No	0					1953	1		1.73	68	64.33	142	1.768	2740.4	0	0	VF Arrest Research R01 Post MI Fish Oil Visit 1	Research	Myocardial Infarction		Research	Normal sinus rhythm	VECG	Asymptomatic	R01KWONG							0	0	1	0	0	0	0	0
1	8160	MriStudy	1	7075	Research		62.89	2011		No	0					1948	0		1.75	69	92.87	205	2.084	3230.19	1	1	Research / fish oil RO1	Research	Myocardial Infarction		Research	Normal sinus rhythm	VECG		R01KWONG							0	0	0	0	0	0	0	0
1	8214	MriStudy	1	7122	Research		69.53	2011		No	0					1941	0		1.68	66	112.8	249	2.198	3406.89	0	0	NIH R01 Post MI NSTEMI Visit 1	Research	Myocardial Infarction		Research	Normal sinus rhythm	VECG	Asymptomatic	R01KWONG							0	0	1	0	0	0	0	0
1	8712	MriStudy	1	7564	Research		64.06	2011		No	0					1947	0		1.68	66	72.48	160	1.821	2822.54	0	0	NSTEMI NIH R01 Post MI Visit 1	Research	Myocardial Infarction		Research	Normal sinus rhythm	VECG	Asymptomatic	R01KWONG							0	0	1	0	0	0	0	0
1	9042	MriStudy	1	7844	Research	["Fish Oil RO1"]	57.05	2011		No	0					1954	0		1.78	70	87.43	193	2.06	3186.79	0	0	Ant. STEMI R01 Post MI Visit 1	Research			Research	Normal sinus rhythm	VECG		R01KWONG							0	0	0	0	0	0	0	0
1	8630	MriStudy	1	7496	IDCM		44.24	2011		No	1					1967	0		1.52	60	68.86	152	1.657	2568.34	0	0	44 year old female with history of acute MI and stent on 7/26.	LV and RV size/function			Research	Normal sinus rhythm	VECG		R01KWONG							0	0	0	0	0	0	0	0
1	8651	MriStudy	1	7513	Research		54.85	2011		No	0					1956	0		1.78	70	88.34	195	2.066	3202.29	0	0	Fish Oil R01 Visit 1	Research	Myocardial Infarction		Research	Normal sinus rhythm	VECG	Asymptomatic	R01KWONG							0	0	1	0	0	0	0	0
1	8663	MriStudy	1	7523	Research		49.05	2011		No	0					1962	0		1.75	69	70.22	155	1.851	2869.04	0	0	49Male NSTEMI Fish Oil R01 Visit 1	Research	Myocardial Infarction		Research	Normal sinus rhythm	VECG	Asymptomatic	R01KWONG							0	0	1	0	0	0	0	0
1	8805	MriStudy	1	7641	Research	["Fish Oil RO1"]	49.05	2011		No	0					1962	0		1.78	70	92.87	205	2.11	3270.49	0	0	R01 NSTEMI Fish Oil Visit 1	Research	Myocardial Infarction		Research	Normal sinus rhythm	VECG	Asymptomatic	R01KWONG							0	0	1	0	0	0	0	0
1	8873	MriStudy	1	7700	Research		41.95	2011		No	0					1969	0		1.75	69	81.54	180	1.972	3056.59	0	0	Inferior STEMI NIH Post MI R01 Visit 1	Research	Myocardial Infarction		Research	Normal sinus rhythm	VECG	Chest Pain	R01KWONG	1	0	0				0	0	0	1	0	0	0	0
1	8963	MriStudy	1	7775	Research	["Fish Oil RO1"]	69.03	2011		No	0					1942	0		1.73	68	83.81	185	1.98	3067.44	0	0	NSTEMI NIH R01 Post MI Visit 1	Research	Myocardial Infarction		Research	Normal sinus rhythm	VECG	Asymptomatic	R01KWONG							0	0	1	0	0	0	0	0
1	9046	MriStudy	1	7848	Research		51.8	2011		No	0					1960	0		1.82	71.5	82.45	182	2.038	3158.89	0	0	R01 Post MI Study Visit 1	Research	Myocardial Infarction		Research	Normal sinus rhythm	VECG	Asymptomatic	R01KWONG							0	0	1	0	0	0	0	0
1	9125	MriStudy	1	7916	Research		80.82	2011		No	1					1931	0		1.63	64	67.95	150	1.733	2686.15	0	0	NIH Post MI Fish Oil Study 1 NSTEMI	Research	Myocardial Infarction		Research	Normal sinus rhythm	VECG	Asymptomatic	R01KWONG							0	0	1	0	0	0	0	0
1	9073	MriStudy	1	7871	Research	["Fish Oil RO1"]	80.73	2011		No	0					1931	0		1.75	69	65.23	144	1.79	2780.69	0	0	NSTEMI NIH R01 Post MI Visit 1	Research	Myocardial Infarction		Research	Normal sinus rhythm	VECG	Asymptomatic	R01KWONG							0	0	1	0	0	0	0	0
1	9070	MriStudy	1	7868	Research		54.46	2011		No	1					1957	0		1.52	60	66.14	146	1.629	2524.95	0	0	Inf. STEMI NIH Post MI MRI Study Visit 1	Myocardial Infarction	Myocardial Infarction		Research	Normal sinus rhythm	VECG	Asymptomatic	R01KWONG							0	0	1	0	0	0	0	0
1	9115	MriStudy	1	7906	Research		40.76	2011		No	0					1971	0		1.6	63	71.57	158	1.748	2709.4	0	0	ASTEMI NIH Post MI Fish Oil Study 1	Research	Myocardial Infarction		Research	Normal sinus rhythm	VECG	Asymptomatic	R01KWONG							0	0	1	0	0	0	0	0
1	9673	MriStudy	1	8393	Research		52.17	2012		No	1					1960	0		1.52	60	97.4	215	1.92	2975.99	1	0	Research RO1 Kwong	Research	Myocardial Infarction		Research	Normal sinus rhythm	VECG	Asymptomatic	R01KWONG							0	0	1	0	0	0	0	0
1	9675	MriStudy	1	8395	Research		69.05	2012		No	0					1943	0		1.83	72	151.75	335	2.652	4110.59	0	0	R01 NSTEMI Vist 1	Research	Myocardial Infarction		Research	Normal sinus rhythm	VECG	Asymptomatic	R01KWONG							0	0	1	0	0	0	0	0
1	9701	MriStudy	1	8422	Research		64.47	2012		No	0					1947	0		1.73	68	83.35	184	1.974	3059.69	0	0	RO1 Kwong initial visit inferior STEMI	Research	Myocardial Infarction		Research	Normal sinus rhythm	VECG	Asymptomatic	R01KWONG							0	0	1	0	0	0	0	0
1	9702	MriStudy	1	8423	Research		49.18	2012		No	1					1963	0		1.53	61.15	87.43	193	1.843	2856.64	0	0	Lateral STEMI Visit 1 Research Fish Oil	Research	Myocardial Infarction		Research	Normal sinus rhythm	VECG	Asymptomatic	R01KWONG							0	0	1	0	0	0	0	0
1	9710	MriStudy	1	8429	Research		65.4	2012		No	0					1946	0		1.88	74	108.72	240	2.347	3637.84	0	0	RO1 Kwong Initial Visit NSTEMI	Research	Myocardial Infarction		Research	Normal sinus rhythm	VECG	Asymptomatic	R01KWONG							0	0	1	0	0	0	0	0
1	9744	MriStudy	1	8459	Research	["Fish Oil RO1"]	60.97	2012		No	0					1951	0		1.7	67	77.92	172	1.89	2935.69	1	0	Inferior STEMI NIH R01 Visit 1	Research	Myocardial Infarction		Research	Normal sinus rhythm	VECG	Asymptomatic	R01KWONG							0	0	1	0	0	0	0	0
1	9749	MriStudy	1	8463	Research	["Fish Oil RO1"]	57.42	2012		No	0					1954	0		1.8	71	89.69	198	2.1	3248.79	1	0	Inferior STEMI NIH R01 Visit 1	Research	Myocardial Infarction		Research	Normal sinus rhythm	VECG	Asymptomatic	R01KWONG							0	0	1	0	0	0	0	0
1	9752	MriStudy	1	8466	Research	["Fish Oil RO1"]	58.81	2012		No	0					1953	0		1.75	69	67.5	149	1.82	2820.99	1	0	NSTEMI NIH R01 Post MI Fish Oil Study Visit 1	Research	Myocardial Infarction		Research	Normal sinus rhythm	VECG	Asymptomatic	R01KWONG							0	0	1	0	0	0	0	0
1	9757	MriStudy	1	8471	Research		74.73	2012		No	1					1937	0		1.6	63	57.98	128	1.599	2478.45	0	0	74F NSTEMI R01 Fish Oil Visit 1	Research	Myocardial Infarction		Research	Normal sinus rhythm	VECG	Asymptomatic	R01KWONG							0	0	1	0	0	0	0	0
1	9772	MriStudy	1	8485	Research	["Fish Oil RO1"]	68.26	2012		No	0					1943	0		1.75	69	70.22	155	1.85	2869.04	0	0	RO1 Kwong Initial Visit NSTEMI	Research	Myocardial Infarction		Research	Normal sinus rhythm	VECG	Asymptomatic	R01KWONG							0	0	1	0	0	0	0	0
1	9775	MriStudy	1	8488	Research		77.25	2012		No	1					1934	1		1.5	59.95	63.42	140	1.585	2456.75	0	0	Inferior STEMI First Visit Fish Oil R01	Research	Myocardial Infarction		Research	Normal sinus rhythm	VECG	Asymptomatic	R01KWONG							0	0	1	0	0	0	0	0
1	9604	MriStudy	1	8334	Coronary Artery Disease		50.77	2012		No	1					1961	0		1.63	64	90.6	200	1.959	3036.44	1	1	50 y/o female admitted with NSTEMI.	Myocardial viability - rest	LV size/function	Myocarditis	Coronary Artery Disease	Normal sinus rhythm	VECG	Chest Pain	R01KWONG	0	0	0				0	0	0	1	0	0	0	0
1	9834	MriStudy	1	8537	Research		67.22	2012		No	0					1945	0		1.7	67	79.73	176	1.913	2965.14	0	0	67 yr old 3 weeks post NSTEMI RO1 Kwong	Research	Myocardial Infarction		Research	Normal sinus rhythm	VECG	Asymptomatic	R01KWONG							0	0	1	0	0	0	0	0
1	9796	MriStudy	1	8508	Coronary Artery Disease	[]	50.52	2012		No	0					1961	1		1.83	72	99.66	220	2.22	3437.89	0	1	Atypical chest pain. Ischemia versus pericarditis.	Myocardial ischemia - adenosine			Coronary Artery Disease	Normal sinus rhythm	VECG	Chest Pain	R01KWONG	0	0	0				0	0	0	1	0	0	0	0
1	9863	MriStudy	1	8565	Research		60.34	2012		No	0					1951	0		1.65	65	72.48	160	1.797	2785.34	0	0	Post MI MRI Fish Oil Research R01 Kwong NSTEMI First Study Vist	Research	Myocardial Infarction		Research	Normal sinus rhythm	VECG	Asymptomatic	R01KWONG							0	0	1	0	0	0	0	0
1	9875	MriStudy	1	8575	Research		65.35	2012		No	0					1946	0		1.75	69	99.66	220	2.148	3329.39	0	0	RO1 Kwong Initial Visit	Research	Research		Research	Normal sinus rhythm	VECG	Asymptomatic	R01KWONG							0	0	1	0	0	0	0	0
1	9876	MriStudy	1	8576	Research		72.74	2012		No	0					1939	0		1.7	67	82.9	183	1.945	3014.74	0	0	Inferior STEMI R01 Fish Oil Study Visit 1	Research	Myocardial Infarction		Research	Normal sinus rhythm	VECG	Asymptomatic	R01KWONG							0	0	1	0	0	0	0	0
1	9889	MriStudy	1	8587	Research		50.71	2012		No	0					1961	0		1.78	70	107.36	237	2.244	3478.19	0	0	50M Anterior STEMI R01 Fish Oil Post MI Study Visit 1	Research	Myocardial Infarction		Research	Normal sinus rhythm	VECG	Asymptomatic	R01KWONG							0	0	1	0	0	0	0	0
1	9897	MriStudy	1	8594	Research		57.82	2012		No	1					1954	0		1.75	69	149.49	330	2.551	3954.04	0	0	57F Research Post Anterior STEMI MRI Fish Oil Research Study Visit 1	Research	Myocardial Infarction		Research	Normal sinus rhythm	VECG	Asymptomatic	R01KWONG							0	0	1	0	0	0	0	0
1	9898	MriStudy	1	8595	Research		59.53	2012		No	1					1952	0		1.52	60	60.7	134	1.571	2435.04	0	0	RO1 Kwong Initial Visit post NSTEMI	Research	Myocardial Infarction		Research	Normal sinus rhythm	VECG	Asymptomatic	R01KWONG							0	0	1	0	0	0	0	0
1	9901	MriStudy	1	8598	Research		45	2012		No	0					1967	0		1.75	69	86.07	190	2.018	3127.89	0	0	RO1 Kwong initial visit post MI on 3.31.2012	Research			Coronary Artery Disease	Normal sinus rhythm	VECG		R01KWONG							0	0	0	0	0	0	0	0
1	9903	MriStudy	1	8600	Research		72.94	2012		No	0					1939	0		1.73	68	105.1	232	2.178	3375.89	0	0	72M Post MI Research Study Fish Oil Visit 1	Research	Myocardial Infarction		Research	Normal sinus rhythm	VECG	Asymptomatic	R01KWONG							0	0	1	0	0	0	0	0
1	9911	MriStudy	1	8608	Research		63.46	2012		No	0					1948	0		1.73	68	86.07	190	2.001	3101.54	0	0	RO1 Kwong Initial Visit post NSTEMI	Research	Myocardial Infarction		Research	Normal sinus rhythm	VECG	Asymptomatic	R01KWONG							0	0	1	0	0	0	0	0
1	9943	MriStudy	1	8638	Research	["Fish Oil RO1"]	63.23	2012		No	1					1949	0		1.7	67	81.54	180	1.93	2993.04	0	0	63F RO1 Kwong Visit 1 post inferior STEMI Fish Oil MRI Study	Research	Myocardial Infarction		Research	Normal sinus rhythm	VECG	Asymptomatic	R01KWONG							0	0	1	0	0	0	0	0
1	9963	MriStudy	1	8657	Research		79.26	2012		No	1					1933	0		1.73	68	62.51	138	1.747	2707.84	0	0	RO1 Kwong Initial Visit post Anterior STEMI	Research	Myocardial Infarction		Research	Normal sinus rhythm	VECG	Asymptomatic	R01KWONG							0	0	1	0	0	0	0	0
1	9979	MriStudy	1	8672	Research		58.72	2012		No	0					1953	0		1.65	65	78.82	174	1.863	2887.64	0	0	53M NSTEMI R01 Fish Oil Kwong Study	Research	Myocardial Infarction		Research	Normal sinus rhythm	VECG	Asymptomatic	R01KWONG							0	0	1	0	0	0	0	0
1	9980	MriStudy	1	8673	Research		65.4	2012		No	0					1946	0		1.78	70	79.28	175	1.973	3058.14	0	0	RO1 Kwong Initial Visit post NSTEMI	Myocardial Infarction	Research		Research	Normal sinus rhythm	VECG	Asymptomatic	R01KWONG							0	0	1	0	0	0	0	0
1	10023	MriStudy	1	8712	Research	["Fish Oil RO1"]	63.59	2012		No	0					1948	0		1.7	67	78.37	173	1.9	2943.44	0	0	Acute Inferior STEMI 4 weeks post, initial RO1 KWONG visit	Research	Myocardial Infarction		Research	Normal sinus rhythm	VECG	Asymptomatic	R01KWONG							0	0	1	0	0	0	0	0
1	10029	MriStudy	1	8717	Research		60.44	2012		No	0					1951	0		1.6	63	76.56	169	1.799	2788.44	0	0	60 yo male presenting 3 weeks post A. STEMI (RO1 KWONG)	Research	Myocardial Infarction		Research	Normal sinus rhythm	VECG	Asymptomatic	R01KWONG							0	0	1	0	0	0	0	0
1	10054	MriStudy	1	8741	Research		53.95	2012		No	0					1958	0		1.78	70	78.82	174	1.968	3050.39	0	0	53 year old male presenting 2 weeks post Inferior STEMI (RO1 Kwong)	Research	Myocardial Infarction		Research	Normal sinus rhythm	VECG	Asymptomatic	R01KWONG							0	0	1	0	0	0	0	0
1	10075	MriStudy	1	8762	Research	["Fish Oil RO1"]	61.27	2012		No	1					1951	0		1.55	61	89.24	197	1.88	2907.79	0	0	61F Anterior STEMI FIsh Oil Post MI MRI Study	Research	Myocardial Infarction		Research	Normal sinus rhythm	VECG	Asymptomatic	R01KWONG							0	0	1	0	0	0	0	0
1	10086	MriStudy	1	8773	Research		57.83	2012		No	0					1954	0		1.91	75	120.05	265	2.477	3839.34	0	0	57 year old male with CAD presenting 3 weeks post NSTEMI (RO1 Kwong)	Research	Myocardial Infarction		Research	Normal sinus rhythm	VECG	Asymptomatic	R01KWONG							0	0	1	0	0	0	0	0
1	10088	MriStudy	1	8775	Research		47.82	2012		No	0					1964	0		1.83	72	97.85	216	2.201	3411.54	0	0	47 y/o man with NSTEMI and PCI to LCx	Research			Research	Normal sinus rhythm	VECG		R01KWONG							0	0	0	0	0	0	0	0
1	10105	MriStudy	1	8791	Research		62.23	2012		No	0					1950	0		1.78	70	86.52	191	2.047	3172.84	0	0	62 y/o man with Left Main clear, 80% stenosis mid LAD treated with angioplasty and drug-eluting stent. 70% stenosis first diagonal branch and 80% stenosis second diagonal branch, 40% stenosis mid RCA. RO1 -- first MRI.	Research	Myocardial Infarction		Research	Normal sinus rhythm	VECG		R01KWONG							0	0	0	0	0	0	0	0
1	10214	MriStudy	1	8885	Research	["Fish Oil RO1"]	61.98	2012		No	0					1950	1		1.84	72.5	148.58	328	2.64	4090.44	1	0	RO1 Kwong 2 weeks post NSTEMI with LCx intervention	Research			Research	Normal sinus rhythm	VECG		R01KWONG							0	0	0	0	0	0	0	0
1	10135	MriStudy	1	8819	Research	["Fish Oil RO1"]	67.29	2012		No	1					1945	0		1.57	62	65.23	144	1.66	2569.9	1	0	67 y/o with LCx STEMI on 4/18. First MRI for RO1 protocol	Research	Myocardial Infarction		Research	Normal sinus rhythm	VECG		R01KWONG							0	0	0	0	0	0	0	0
1	10146	MriStudy	1	8828	Research		68.71	2012		No	0					1943	0		1.63	64	67.04	148	1.723	2670.65	0	0	68 yo male presenting 1 week post NSTEMI, 80% prox LAD from XA	Research	Myocardial Infarction		Research	Normal sinus rhythm	VECG	Asymptomatic	R01KWONG							0	0	1	0	0	0	0	0
1	10173	MriStudy	1	8853	Research	["Fish Oil RO1"]	80.54	2012		No	0					1931	0		1.88	74	82.9	183	2.09	3242.59	0	0	RO1 Kwong Initial Visit post NSTEMI	Research			Research	Normal sinus rhythm w/ ++ premature ventricular contraction	VECG		R01KWONG							0	0	0	0	0	0	0	0
1	10506	MriStudy	1	8858	Research		67.84	2012		No	1					1944	0										Cancelled due to claustrophobia and patient too big (VERIO)	Congenital - Other							R01KWONG							0	0	0	0	0	0	0	0
1	10182	MriStudy	1	8860	Research		66.93	2012		No	0					1945	0		1.68	66	62.51	138	1.71	2650.5	1	0	RO1 Kwong Initial Visit post RCA and LAD STEMI	Research			Research	Normal sinus rhythm	VECG		R01KWONG							0	0	0	0	0	0	0	0
1	10192	MriStudy	1	8868	Research	["Fish Oil RO1"]	49.48	2012		No	0					1962	0		1.78	70	95.13	210	2.13	3304.59	1	0	RO1 Kwong Initial Visit inferior STEMI, not revascularized	Research			Research	Normal sinus rhythm	VECG		R01KWONG							0	0	0	0	0	0	0	0
1	10200	MriStudy	1	8875	Research		60.17	2012		No	0					1952	0		1.78	70	98.75	218	2.166	3357.29	0	0	RO1 Kwong initial visit 3 weeks s/p NSTEMI - Beth Israel patient	Research			Research	Normal sinus rhythm	VECG		R01KWONG							0	0	0	0	0	0	0	0
1	10211	MriStudy	1	8883	Research		71.01	2012		No	0					1941	0		1.7	67	91.05	201	2.024	3137.19	1	0	71 y/o man with recent STEMI (LM, LCx, RCA lesions) which led to urgent CABG; initial RO1 Kwong fish oil study	Research	Myocardial Infarction		Research	Normal sinus rhythm	VECG		R01KWONG							0	0	0	0	0	0	0	0
1	10242	MriStudy	1	8911	Research	["Fish Oil RO1"]	72.56	2012		No	0					1939	0		1.88	74	83.81	185	2.1	3256.54	0	0	72 yo male presenting 3 weeks after cath, 100% occluded proximal L.Cx, as well as 40% proximal and 70% distal LAD lesions and 30% mid RCA lesion.	Research	Myocardial Infarction		Research	Normal sinus rhythm w/ ++ premature atrial contraction	VECG	Asymptomatic	R01KWONG							0	0	1	0	0	0	0	0
1	10248	MriStudy	1	8917	Research		54.88	2012		No	0					1957	0		1.77	69.5	91.05	201	2.084	3230.19	1	0	57 y/o man RO1 Kwong fish oil index study STEMI	Research	Myocardial Infarction		Research	Normal sinus rhythm	VECG		R01KWONG							0	0	0	0	0	0	0	0
1	10259	MriStudy	1	8927	Research	["Fish Oil RO1"]	65.35	2012		No	0					1947	1		1.7	67	92.87	205	2.04	3163.54	1	0	RO1 Kwong Initial Visit post NSTEMI which showed his LIMA to LAD was 100% occluded	Research			Research	Normal sinus rhythm	VECG		R01KWONG							0	0	0	0	0	0	0	0
1	10262	MriStudy	1	8930	Research	["Fish Oil RO1"]	57.97	2012		No	0					1954	0		1.7	67	65.69	145	1.76	2729.54	1	0	RO1 Kwong Initial Visit post anterior STEMI 1 month ago	Research			Research	Normal sinus rhythm	VECG		R01KWONG							0	0	0	0	0	0	0	0
1	10274	MriStudy	1	8942	Research		71.58	2012		No	0					1940	0		1.73	68	62.97	139	1.752	2715.59	0	0	RO1 Kwong Initial Visit post NSTEMI leading to 3v CABG	Research			Research	Normal sinus rhythm	VECG		R01KWONG							0	0	0	0	0	0	0	0
1	10415	MriStudy	1	9062	Research		74.76	2012	0.97	No	0					1937	0		1.83	72	85.16	188	2.075	3216.24	1	1	74 y/o man with h/o CAD (LAD disease prior) with anterior STEMI. 1st scan	Research	Research	Research	Research	Normal sinus rhythm	VECG		R01KWONG							0	0	0	0	0	0	0	0
1	10371	MriStudy	1	9025	Research		62.26	2012		No	0					1950	0		1.55	61	108.72	240	2.041	3163.54	0	0	R01 Kwong MI	Research			Research	Normal sinus rhythm	VECG		R01KWONG							0	0	0	0	0	0	0	0
1	10420	MriStudy	1	9066	Research	["Fish Oil RO1"]	72.36	2012		No	0					1940	0		1.7	67	72.48	160	1.84	2847.34	0	0	72 year old male s/p NSTEMI in 2006 s/p DES to mid RCA and proximal OM2, presents 3 weeks post bypass with NSTEMI	Research	Myocardial Infarction		Research	Normal sinus rhythm	VECG	Asymptomatic	R01KWONG							0	0	1	0	0	0	0	0
1	10450	MriStudy	1	9094	Research	["Fish Oil RO1"]	59.92	2012		No	0					1952	0		1.73	68	83.81	185	1.98	3067.44	0	0	59 yo male h/o MI 6 weeks prior, 100 % occluded OM1, had an EKG that showed II>III STE, presenting today for RO1 Fish oil study	Research	Myocardial Infarction		Research	Normal sinus rhythm	VECG	Asymptomatic	R01KWONG							0	0	1	0	0	0	0	0
1	10476	MriStudy	1	9118	Research		55.35	2012		No	0					1957	0		1.83	72	105.1	232	2.269	3516.94	0	0	55 year old man with PMH notable for factor V leiden who was transferred from Milton hospital for STEMI, found to have thrombus in LAD. 90% occluded	Research	Myocardial Infarction		Research	Normal sinus rhythm	VECG	Asymptomatic	R01KWONG							0	0	1	0	0	0	0	0
1	10477	MriStudy	1	9120	Research		54.24	2012		No	0					1958	0		1.8	71.95	106.45	235	2.254	3493.69	0	0	54yo man with h/o DM2, CAD (missed MI), HTN, and CVA in 2010, who presented 6/7/2012 to the MGH ED. Mid RCA was totally occluded in its proximal third	Research	Myocardial Infarction		Research	Normal sinus rhythm	VECG	Asymptomatic	R01KWONG							0	0	1	0	0	0	0	0
1	10480	MriStudy	1	9122	Research		54.04	2012		No	1					1958	0		1.52	60	80.63	178	1.772	2746.59	0	0	Research Scan. 54 yo female presenting 3 weeks post NSTEMI. Cath showed tubular 80% mid lesion in LAD, w/ generic 100% ostial lesion in 2nd Diagonal.	Research	Myocardial Infarction		Research	Normal sinus rhythm	VECG	Asymptomatic	R01KWONG							0	0	1	0	0	0	0	0
1	10481	MriStudy	1	9123	Research		68.63	2012		No	0					1943	0		1.6	63	88.34	195	1.912	2963.59	0	0	First scan RO1 Kwong -- CABG in 2005, LAD and LCx interventions in the last month	Research	Myocardial Infarction		Research	Normal sinus rhythm	VECG		R01KWONG							0	0	0	0	0	0	0	0
1	6290	MriStudy	11	5418	Research		46.94	2010		No	0					1963	0		1.75	69	90.6	200	2.062	3196.09	0	0	RO1 Fish oil study	Research	Myocardial Infarction		Research	Normal sinus rhythm	VECG		R01KWONG							0	0	0	0	0	0	0	0
1	6357	MriStudy	11	5477	Research		62.5	2010		No	0					1947	0		1.73	68	67.04	148	1.799	2788.44	1	0	R01	Research	Myocardial viability - rest		Research	Normal sinus rhythm	VECG	Chest Pain	R01KWONG	1	1	1				0	0	0	1	0	0	0	0
1	6608	MriStudy	11	5691	Research		62.27	2010		No	0					1948	0		1.75	69	95.13	210	2.105	3262.74	0	0	R01 research study - fish oil	Research			Research	Normal sinus rhythm	VECG	Dyspnea	R01KWONG							0	0	0	0	1	0	0	0
1	6615	MriStudy	11	5698	Research		68.98	2010		No	0					1941	0		1.85	73	92.87	205	2.17	3363.49	1	0	R01 Research Study	Research			Research	Normal sinus rhythm	VECG	Syncope	R01KWONG	1	0	0				0	0	0	0	0	0	0	0
1	6642	MriStudy	11	5719	Research		47.95	2010		No	0					1962	0		1.85	73	108.72	240	2.32	3595.99	1	0	R01 research study	Research			Research	Normal sinus rhythm	VECG	Chest Pain	R01KWONG	1	0	0				0	0	0	1	0	0	0	0
1	6671	MriStudy	11	5745	Research		37.41	2010		No	0					1973	0		1.91	75	90.6	200	2.197	3405.34	0	0	R01 Research Study	Research			Research	Normal sinus rhythm	VECG	Chest Pain	R01KWONG	1	0	0				0	0	0	1	0	0	0	0
1	6808	MriStudy	11	5875	Research		67.09	2010		No	0					1943	0		1.68	66	90.6	200	2.002	3103.09	0	0	R01 research study	Research			Research	Normal sinus rhythm	Pulse Oximeter	Chest Pain	R01KWONG	1	0	0				0	0	0	1	0	0	0	0
1	6809	MriStudy	11	5876	Research		47.82	2010		No	0					1962	0		1.73	68	86.07	190	2.001	3101.54	1	0	R01 research study	Research			Research	Normal sinus rhythm	VECG	Chest Pain	R01KWONG	1	0	0				0	0	0	1	0	0	0	0
1	6977	MriStudy	11	6032	Research		57.85	2010		No	0					1952	0		1.7	67	56.63	125	1.654	2563.7	1	0	R01 research study	Research			Research	Normal sinus rhythm	VECG	Chest Pain	R01KWONG	1	0	1				0	0	0	1	0	0	0	0
1	7040	MriStudy	11	6087	Research	["FishOil Ro1"]	53.33	2010		No	0					1957	0		1.83	72	84.26	186	2.07	3202.29	1	0	R01 Research study	Research			Research	Normal sinus rhythm	VECG	Chest Pain	R01KWONG	1	1	1				0	0	0	1	0	0	0	0
1	7041	MriStudy	11	6088	Research	["FishOil Ro1"]	75.05	2010		No	0					1935	0		1.75	69	94.68	209	2.1	3256.54	0	0	R01 Research study	Research			Research	Normal sinus rhythm	VECG	Chest Pain	R01KWONG	1	0	0				0	0	0	1	0	0	0	0
1	7079	MriStudy	11	6122	Research		46.83	2010		No	0					1963	0		1.68	66	75.2	166	1.85	2867.49	1	0	R01 Research Study	Research			Research	Normal sinus rhythm	VECG	Chest Pain	R01KWONG	1	0	0				0	0	0	1	0	0	0	0
1	7133	MriStudy	11	6165	Research		73.41	2010		No	0					1937	0		1.83	72	97.85	216	2.201	3411.54	0	0	R01 research study	Research			Research	Normal sinus rhythm	VECG	Chest Pain	R01KWONG	1	0	0				0	0	0	1	0	0	0	0
1	7134	MriStudy	11	6166	Research		45.66	2010		No	0					1965	0		1.78	70	85.62	189	2.038	3158.89	0	0	R01 Research Study	Research			Research	Normal sinus rhythm	VECG	Chest Pain	R01KWONG	1	0	0				0	0	0	1	0	0	0	0
1	7210	MriStudy	11	6228	Research	["FishOil Ro1"]	62.71	2010		No	0					1948	0		1.83	72	95.58	211	2.18	3377.44	1	0	R01 Research Study	Research			Research	Normal sinus rhythm	VECG	Chest Pain	R01KWONG	1	0	1				0	0	0	1	0	0	0	0
1	7306	MriStudy	11	6313	Research	["FishOil Ro1"]	55.18	2010		No	0					1955	0		1.78	70	77.01	170	1.95	3019.39	0	0	R01 Research Study	Research			Research	Normal sinus rhythm	VECG	Chest Pain	R01KWONG	1	0	1				0	0	0	1	0	0	0	0
1	7270	MriStudy	11	6283	Research		54.91	2010		No	0					1955	0		1.83	72	119.14	263	2.393	3709.14	1	0	R01 Research Study	Research			Research	Normal sinus rhythm	VECG	Chest Pain	R01KWONG	1	1	0				0	0	0	1	0	0	0	0
1	7333	MriStudy	11	6334	Research		44.34	2010		No	0					1966	0		1.73	68	74.75	165	1.885	2921.74	0	0	R01 Research Study	Research			Research	Normal sinus rhythm	VECG	Chest Pain	R01KWONG	1	0	0				0	0	0	1	0	0	0	0
1	7361	MriStudy	11	6355	Research		55.01	2010		No	0					1955	0		1.65	65	83.81	185	1.912	2963.59	0	0	R01 Research Study	Research			Research	Normal sinus rhythm	VECG	Chest Pain	R01KWONG	1	0	1				0	0	0	1	0	0	0	0
1	7463	MriStudy	11	6456	Research		63.01	2011		No	0					1948	0		1.78	70	113.25	250	2.296	3558.79	0	0	R01 Research Study	Research	Myocardial Infarction		Research	Normal sinus rhythm	VECG	Chest Pain	R01KWONG	1	1	1				0	0	0	1	0	0	0	0
1	7464	MriStudy	11	6457	Research		67.46	2011		No	0					1943	0		1.7	67	89.24	197	2.006	3109.29	0	0	R01 Research Study	Research	Myocardial Infarction		Research	Normal sinus rhythm	VECG	Chest Pain	R01KWONG	1	0	0				0	0	0	1	0	0	0	0
1	7413	MriStudy	11	6405	Research		50.18	2010		No	1					1960	0		1.65	65	78.37	173	1.858	2879.89	0	0	R01 Research Study	Research			Research	Normal sinus rhythm	VECG	Chest Pain	R01KWONG	1	0	1				0	0	0	1	0	0	0	0
1	7485	MriStudy	11	6475	Research	["FishOil Ro1"]	54.74	2011		No	0					1956	0		1.68	66	72.48	160	1.82	2822.54	1	0	R01 Research Study	Research			Research	Normal sinus rhythm	VECG	Chest Pain	R01KWONG	1	0	0				0	0	0	1	0	0	0	0
1	7550	MriStudy	11	6538	Research		66.26	2011		No	0					1944	0		1.85	73	95.13	210	2.192	3397.59	0	0	R01 Research Study	Research			Research	Normal sinus rhythm	VECG	Chest Pain	R01KWONG	1	1	0				0	0	0	1	0	0	0	0
1	7606	MriStudy	11	6587	Research		56.42	2011		No	0					1954	0		1.78	70	86.98	192	2.052	3180.59	0	0	R01 Research Study	Research			Research	Normal sinus rhythm	VECG	Chest Pain	R01KWONG	1	0	0				0	0	0	1	0	0	0	0
1	7695	MriStudy	11	6670	Research	["FishOil Ro1"]	52.2	2011		No	0					1958	0		1.75	69	70.22	155	1.85	2869.04	0	0	R01 Research Study	Research			Research	Normal sinus rhythm	VECG	Chest Pain	R01KWONG	1	1	0				0	0	0	1	0	0	0	0
1	7736	MriStudy	11	6705	Research		61.49	2011		No	0					1949	0		1.61	63.5	90.6	200	1.941	3008.54	0	0	R01 Research Study	Research			Research	Normal sinus rhythm	VECG	Chest Pain	R01KWONG	0	0	0				0	0	0	1	0	0	0	0
1	7681	MriStudy	11	6654	Research		44.37	2011		No	0					1966	0		1.65	65	61.61	136	1.677	2599.34	1	0	R01 Research Study	Research			Research	Normal sinus rhythm	VECG	Chest Pain	R01KWONG	1	0	0				0	0	0	1	0	0	0	0
1	7816	MriStudy	11	6777	Research		53.53	2011		No	0					1957	0		1.75	69	83.35	184	1.99	3084.49	0	0	R01 Research Study	Research			Research	Normal sinus rhythm	VECG	Syncope	R01KWONG							0	0	0	0	0	0	0	0
1	7868	MriStudy	11	6826	Research		53.9	2011		No	0					1957	0		1.63	64	72.48	160	1.782	2762.09	0	0	R01 Research Study	Research			Research	Normal sinus rhythm	VECG	Chest Pain	R01KWONG	1	0	1				0	0	0	1	0	0	0	0
1	7897	MriStudy	11	6847	Research	["FishOil Ro1"]	78.47	2011		No	1					1932	0		1.63	64	78.82	174	1.85	2861.29	0	0	R01 Research Study	Research			Research	Normal sinus rhythm	VECG	Abn EKG	R01KWONG							1	0	0	0	0	0	0	0
1	8081	MriStudy	11	7007	Research		53.68	2011		No	1					1957	0		1.55	61	74.29	164	1.736	2690.79	0	0	R01 Research Study	Research	Myocardial Infarction		Research	Normal sinus rhythm	VECG	Chest Pain	R01KWONG	1	0	1				0	0	0	1	0	0	0	0
1	8087	MriStudy	1	7010	Research		51.89	2011		No	0					1959	0		1.7	67	132.73	293	2.375	3681.24	0	0	A. STEMI NIH R01 Post MI Study Visit 1	Research	Myocardial Infarction		Research	Normal sinus rhythm	VECG	Asymptomatic	R01KWONG							0	0	1	0	0	0	0	0
1	8035	MriStudy	11	6968	Research		63.56	2011		No	0					1947	0		1.78	70	81.54	180	1.996	3093.79	0	0	R01 Research Study	Research			Research	Normal sinus rhythm	VECG	Chest Pain	R01KWONG	1	0	1				0	0	0	1	0	0	0	0
1	8154	MriStudy	11	7069	Research		74.87	2011		No	0					1936	0		1.78	70	96.04	212	2.14	3316.99	0	0	R01 Research Study	Research	Myocardial Infarction		Research	Normal sinus rhythm	VECG	Chest Pain	R01KWONG	1	0	1				0	0	0	1	0	0	0	0
1	8279	MriStudy	11	7185	Research		54.85	2011		No	0					1956	0		1.85	73	100.57	222	2.244	3478.19	0	0	R01 Research Study	Research	Myocardial Infarction		Research	Normal sinus rhythm	VECG	Chest Pain	R01KWONG	1	1	0				0	0	0	1	0	0	0	0
1	8345	MriStudy	11	7243	Research		54.77	2011		No	0					1956	0		1.91	75	130.46	288	2.566	3977.29	0	0	R01 Research Study	Research			Research	Normal sinus rhythm	VECG	Chest Pain	R01KWONG	1	0	1				0	0	0	1	0	0	0	0
1	8514	MriStudy	11	7396	Research		42.57	2011		No	0					1968	0		1.7	67	86.07	190	1.976	3062.79	1	0	R01 Research Study	Research	Myocardial Infarction		Research	Normal sinus rhythm	VECG	Chest Pain	R01KWONG	1	1	0				0	0	0	1	0	0	0	0
1	8499	MriStudy	11	7382	Research		59.3	2011		No	0					1952	0		1.7	67	113.7	251	2.224	3447.19	0	0	R01 Research Study	Research	Myocardial Infarction		Research	Normal sinus rhythm	VECG	Chest Pain	R01KWONG	1	0	0				0	0	0	1	0	0	0	0
1	8689	MriStudy	11	7546	Research		64.38	2011		No	0					1947	0		1.75	69	73.39	162	1.886	2923.29	0	0	R01 Research Study	Research	Myocardial Infarction		Research	Normal sinus rhythm	VECG	Chest Pain	R01KWONG	1	1	1				0	0	0	1	0	0	0	0
1	8546	MriStudy	11	7424	Research		42.24	2011		No	1					1969	0		1.57	62	80.18	177	1.81	2805.49	1	0	R01 Research Study	Research	Myocardial Infarction		Research	Normal sinus rhythm	VECG	Chest Pain	R01KWONG	1	1	0				0	0	0	1	0	0	0	0
1	8672	MriStudy	11	7531	Research		69.39	2011		No	1					1942	0		1.68	66	74.75	165	1.845	2859.74	0	0	R01 Research Study	Research	Myocardial Infarction		Research	Normal sinus rhythm	VECG	Chest Pain	R01KWONG	1	1	0				0	0	0	1	0	0	0	0
1	8702	MriStudy	11	7555	Research		42.99	2011		No	1					1968	0		1.57	62	85.16	188	1.857	2878.34	0	0	R01 Research Study	Research	Myocardial Infarction		Research	Normal sinus rhythm	VECG	Chest Pain	R01KWONG	1	1	1				0	0	0	1	0	0	0	0
1	8744	MriStudy	11	7589	Research	["FishOil Ro1"]	65.27	2011		No	0					1946	0		1.78	70	86.07	190	2.04	3166.64	0	0	R01 Research Study	Research	Myocardial Infarction		Research	Normal sinus rhythm	VECG	Chest Pain	R01KWONG	1	0	0				0	0	0	1	0	0	0	0
1	9026	MriStudy	11	7832	Research		53.29	2011		No	0					1958	0		1.83	72	113.25	250	2.342	3630.09	0	0	R01 Research Study	Research	Myocardial Infarction		Research	Normal sinus rhythm	VECG	Chest Pain	R01KWONG	1	0	0				0	0	0	1	0	0	0	0
1	9030	MriStudy	11	7824	Research		63.91	2011		No	0					1947	0		1.63	64	87.43	193	1.929	2989.94	0	0	R01 Research Study	Research	Myocardial Infarction		Research	Normal sinus rhythm	VECG	Chest Pain	R01KWONG	1	0	1				0	0	0	1	0	0	0	0
1	9093	MriStudy	11	7885	Research		66.29	2011		No	0					1945	0		1.75	69	74.75	165	1.9	2944.99	1	0	R01 Research Study	Research	Myocardial Infarction		Research	Normal sinus rhythm	VECG	Chest Pain	R01KWONG	1	1	1				0	0	0	1	0	0	0	0
1	9143	MriStudy	11	7933	Research	["FishOil Ro1"]	58.6	2011		No	0					1953	0		1.91	75	99.66	220	2.29	3546.39	0	0	R01 Research Study	Research	Myocardial Infarction		Research	Normal sinus rhythm	VECG	Chest Pain	R01KWONG	1	0	1				0	0	0	1	0	0	0	0
1	9159	MriStudy	11	7949	Research		63.08	2011		No	0					1948	0		1.75	69	77.01	170	1.925	2983.74	1	0	R01 Research Study	Research	Myocardial Infarction		Research	Normal sinus rhythm	VECG	Chest Pain	R01KWONG	1	0	1				0	0	0	1	0	0	0	0
1	9165	MriStudy	11	7954	Research		55.07	2011		No	0					1956	0		1.88	74	105.55	233	2.318	3592.89	0	0	R01 Research Study	Research	Myocardial Infarction		Research	Normal sinus rhythm	VECG	Chest Pain	R01KWONG	1	1	0				0	0	0	1	0	0	0	0
1	9193	MriStudy	11	7978	Research	["FishOil Ro1"]	73.91	2011		No	0					1937	0		1.8	71	81.54	180	2.01	3120.14	0	0	R01 Research Study	Research	Myocardial Infarction		Research	Normal sinus rhythm	VECG	Chest Pain	R01KWONG	1	1	0				0	0	0	1	0	0	0	0
1	9258	MriStudy	11	8033	Research	["FishOil Ro1"]	51.22	2011		No	0					1960	0		1.78	70	88.34	195	2.07	3202.29	1	0	R01 Research Study	Research	Myocardial Infarction		Research	Atrial fibrillation	VECG	Chest Pain	R01KWONG	1	0	0				0	0	0	1	0	0	0	0
1	9340	MriStudy	11	9087	Research		68.54	2012		No	0					1943	0		1.83	72	90.6	200	2.13	3301.49	0	0	R01 Research Study	Research	Myocardial Infarction		Research	Normal sinus rhythm	VECG	Chest Pain	R01KWONG	1	1	1				0	0	0	1	0	0	0	0
1	9349	MriStudy	11	9060	Research		64.47	2012		No	0					1947	0		1.78	70	81.99	181	2.001	3101.54	0	0	R01 Research Study	Research	Myocardial Infarction		Research	Normal sinus rhythm	VECG	Chest Pain	R01KWONG	1	1	1				0	0	0	1	0	0	0	0
1	9409	MriStudy	11	9350	Research		65.86	2012		No	0					1946	0		1.73	69.15	73.39	162	1.87	2898.49	0	0	R01KWONG	Congenital - Other			Research	Normal sinus rhythm	VECG	Asymptomatic	R01KWONG							0	0	1	0	0	0	0	0
1	9357	MriStudy	11	8120	Research		49.04	2012		No	0					1962	0		1.8	71	112.8	249	2.31	3580.49	1	0	R01 Research Study	Research	Myocardial Infarction		Research	Normal sinus rhythm	VECG	Chest Pain	R01KWONG	1	1	0				0	0	0	1	0	0	0	0
1	9617	MriStudy	11	8345	Research		39.73	2012		No	0					1972	0		1.73	68	129.11	285	2.377	3684.34	0	0	R01 Research Study	Research	Myocardial Infarction		Research	Normal sinus rhythm	VECG	Chest Pain	R01KWONG	1	1	1				0	0	0	1	0	0	0	0
1	9742	MriStudy	11	9541	Research		77.72	2012		No	0					1934	0		1.73	68	71.12	157	1.845	2859.74	0	0	R01 Research Study	Research	Myocardial Infarction		Research	Normal sinus rhythm	VECG	Chest Pain	R01KWONG	1	1	0				0	0	0	1	0	0	0	0
1	9833	MriStudy	11	9629	Research		42.76	2012		No	0					1969	0		1.78	70	77.01	170	1.948	3019.39	1	0	R01 Research Study	Research	Myocardial Infarction		Research	Normal sinus rhythm	VECG	Chest Pain	R01KWONG	1	0	0				0	0	0	1	0	0	0	0
1	9849	MriStudy	11	9616	Research		58.14	2012		No	0					1954	0		1.73	68	110.99	245	2.229	3454.94	1	0	R01 Research Study	Research	Myocardial Infarction		Research	Normal sinus rhythm	VECG	Chest Pain	R01KWONG	1	0	0				0	0	0	1	0	0	0	0
1	9860	MriStudy	11	9644	Research		58.12	2012		No	1					1954	0		1.65	65	58.44	129	1.64	2542	0	0	R01 Research Study	Research	Myocardial Infarction		Research	Normal sinus rhythm	VECG	Chest Pain	R01KWONG	1	0	1				0	0	0	1	0	0	0	0
1	9946	MriStudy	11	8641	Research		46.38	2012		No	1					1965	0		1.45	57	46.21	102	1.352	2095.6	0	0	R01 Research Study	Research	Myocardial Infarction		Research	Normal sinus rhythm	VECG	Chest Pain	R01KWONG	1	0	0				0	0	0	1	0	0	0	0
1	9887	MriStudy	11	9752	Research		64.52	2012		No	0					1947	0		1.63	64	65.69	145	1.709	2648.95	0	0	R01 Research Study	Research	Myocardial Infarction		Research	Normal sinus rhythm	VECG	Chest Pain	R01KWONG	1	0	0				0	0	0	1	0	0	0	0
1	9954	MriStudy	11	8648	Research		60.05	2012		No	0					1952	0		1.85	73	83.35	184	2.072	3211.59	0	0	R01 Research Study	Research	Myocardial Infarction		Research	Normal sinus rhythm	VECG	Chest Pain	R01KWONG	1	0	0				0	0	0	1	0	0	0	0
1	10003	MriStudy	11	10037	Research		45.49	2012		No	0					1966	0		1.63	64	70.22	155	1.758	2724.9	1	0	R01 Research Study	Research	Myocardial Infarction		Research	Normal sinus rhythm	VECG	Chest Pain	R01KWONG	1	0	1				0	0	0	1	0	0	0	0
1	10011	MriStudy	11	9738	Research		49.03	2012		No	0					1963	0		1.73	68	72.48	160	1.86	2882.99	1	0	R01 Research Study	Research	Myocardial Infarction		Research	Normal sinus rhythm	VECG	Chest Pain	R01KWONG	1	0	1				0	0	0	1	0	0	0	0
1	10044	MriStudy	11	8731	Research		57.48	2012		No	0					1954	0		1.83	72	106.46	235	2.281	3535.54	1	0	R01 Research Study	Research	Myocardial Infarction		Research	Normal sinus rhythm	VECG	Chest Pain	R01KWONG	1	1	0				0	0	0	1	0	0	0	0
1	10108	MriStudy	11	8794	Research	["FishOil Ro1"]	58.85	2012		No	0					1953	0		1.73	68	74.75	165	1.89	2921.74	1	0	R01 Research Study	Research	Myocardial Infarction		Research	Normal sinus rhythm	VECG	Chest Pain	R01KWONG	1	1	0				0	0	0	1	0	0	0	0
1	10109	MriStudy	11	8795	Research	["FishOil Ro1"]	69.42	2012		No	1					1942	0		1.6	63	68.86	152	1.72	2666	0	0	R01 Research Study	Research	Myocardial Infarction		Research	Normal sinus rhythm	VECG	Chest Pain	R01KWONG	1	0	0				0	0	0	1	0	0	0	0
[truncated: 3,851 more columns]
